# Supplementary material for: Significant Interplay Between Lipids, Cytokines, Chemokines, Growth Factors, and Blood Cells in an Outpatient Cohort
Source: Int J Mol Sci. 2025 Aug 11;26(16):7746. doi: 10.3390/ijms26167746 (PMC12387115; doi:10.3390/ijms26167746)
Supplement: Supplementary file 1 [file ijms-26-07746-s001.zip]

Archive with 5 entries (5 files):
- 20250809 Suppl Table4_males.xlsx
- 20250809_Suppl T5_females.xlsx
- 20250809_Suppl Table 3_ALL.xlsx
- 20250809_Suppl Tables 1 _2.pdf
- 20250809_T6_Supplementary_cyto_kort.pdf
