# Supplementary material for: Significant Interplay Between Lipids, Cytokines, Chemokines, Growth Factors, and Blood Cells in an Outpatient Cohort
Source: Int J Mol Sci. 2025 Aug 11;26(16):7746. doi: 10.3390/ijms26167746 (PMC12387115; doi:10.3390/ijms26167746)
Supplement: Supplementary file 1 [file ijms-26-07746-s001.zip › 20250809 Suppl Table4_males.xlsx]

## Sheet: Matrix males
	IL8	VEGFA	CD8A	MCP-3	GDNF	CDCP1	CD244	IL7	OPG	LAP TGF-beta-1	uPA	IL6	IL-17C	MCP-1	IL-17A	CXCL11	AXIN1	TRAIL	IL-20RA	CXCL9	CST5	IL-2RB	IL-1 alpha	OSM	IL2	CXCL1	TSLP	CCL4	CD6	SCF	IL18	SLAMF1	TGF-alpha	MCP-4	CCL11	TNFSF14	FGF-23	IL-10RA	FGF-5	MMP-1	LIF-R	FGF-21	CCL19	IL-15RA	IL-10RB	IL-22 RA1	IL-18R1	PD-L1	Beta-NGF
IL8	1	0.525722	0.194404	0.341719	0.23722	0.427834	0.488066	0.515481	0.354056	0.639977	0.264957	0.233027	0.428882	0.381955	0.240364	0.302774	0.494356	0.0515239	0.250847	0.0797452	0.213595	0.266892	0.322609	0.166505	0.129657	0.388163	0.0726496	0.47323	0.134172	-0.21295	0.445412	0.275681	0.375826	0.399855	0.347121	0.492985	0.205209	0.117642	0.403322	0.564909	0.174972	0.235527	0.335672	0.156265	0.118207	0.0623287	-0.00814385	0.354459	0.216175
VEGFA	0.525722	1	0.219561	0.331479	0.268344	0.473069	0.594582	0.4771	0.436784	0.621996	0.255765	0.131995	0.253266	0.343896	0.152556	0.264151	0.399532	0.081761	0.0761168	0.176504	0.175375	0.292937	0.0730527	0.333656	0.0216094	0.392679	0.126028	0.42219	0.0967586	-0.133849	0.276004	0.165054	0.41195	0.516691	0.41703	0.591517	0.414449	0.160619	0.219561	0.241574	0.275843	0.42219	0.425496	0.338655	0.131511	0.221658	0.385825	0.585954	0.276649
CD8A	0.194404	0.219561	1	-0.0192711	0.192872	0.0599097	0.195372	-0.0382196	0.147718	-0.04209	0.222787	-0.0520077	0.234801	0.360668	0.0337849	0.299145	-0.142396	0.126834	0.027173	0.368892	0.166264	0.124738	0.00507983	0.0638607	0.0118529	0.0383003	-0.0838574	0.436139	0.389534	-0.0626512	0.128447	0.0433801	0.128689	0.0409611	0.24867	-0.0419287	0.101919	0.0766005	0.0623287	0.0249153	0.140461	0.00862764	0.0203999	0.172633	-0.023464	-0.0597484	0.168844	-0.00596678	-0.115385
MCP-3	0.341719	0.331479	-0.0192711	1	0.217626	0.490566	0.370505	0.53193	0.101838	0.50387	0.394936	0.146992	0.0108853	0.167392	0.272295	0.286728	0.395662	0.105547	0.254717	0.13264	-0.0224157	0.24488	-0.0333011	0.164328	0.074746	0.318174	0.0595872	0.282938	0.174488	-0.14796	0.269956	0.194646	0.322287	0.358087	0.186422	0.457668	0.303258	0.120384	0.216255	0.221577	0.0103209	0.190131	0.432753	0.416788	0.193678	0.186825	0.152153	0.272456	0.139413
GDNF	0.23722	0.268344	0.192872	0.217626	1	0.314385	0.262861	0.136188	0.43493	0.117642	0.358168	0.183196	0.140703	0.348412	0.312853	0.195452	-0.144977	0.0761974	0.104257	0.133285	0.0819223	0.206338	0.133769	0.156104	0.107966	0.076278	0.24746	0.212143	0.322125	0.27036	0.238268	0.361313	0.401226	0.223996	0.544831	0.0799065	0.134898	0.2219	0.243993	0.0303983	0.316723	0.0807128	0.104015	0.210208	0.198033	0.10716	0.0348331	0.171585	-0.0437026
CDCP1	0.427834	0.473069	0.0599097	0.490566	0.314385	1	0.308257	0.316884	0.28318	0.295436	0.39929	0.157475	0.105628	0.213836	0.302048	0.222867	0.122642	0.198758	0.196581	0.289953	0.0067731	0.231495	0.0953072	0.185535	0.0749073	0.20658	0.215933	0.46299	0.118449	-0.0744235	0.442348	0.385664	0.306967	0.218836	0.301564	0.307854	0.141832	0.363812	0.190453	-0.00290276	0.169731	0.170779	0.367925	0.443154	0.214078	0.14796	0.15175	0.280277	-0.156749
CD244	0.488066	0.594582	0.195372	0.370505	0.262861	0.308257	1	0.45412	0.459361	0.632801	0.299387	0.134253	0.192711	0.117481	0.0633769	0.358007	0.489195	0.148041	0.0922432	0.270279	0.260926	0.453475	0.00403161	0.0836155	0.0403967	0.377197	0.235527	0.375585	0.159571	-0.127721	0.39292	0.389695	0.414691	0.504032	0.412675	0.520722	0.259313	0.0295114	0.29842	0.359378	0.339623	0.292937	0.456862	0.29084	0.339542	0.24101	0.204725	0.566763	0.336559
IL7	0.515481	0.4771	-0.0382196	0.53193	0.136188	0.316884	0.45412	1	0.214804	0.645299	0.22956	-0.0294307	0.18239	0.102725	0.223432	0.51653	0.687389	0.0328979	0.361555	0.108853	-0.0253185	0.326399	0.21424	0.246734	0.109821	0.594501	0.0907918	0.380342	-0.0187067	-0.230527	0.336639	0.170537	0.391872	0.558781	0.167634	0.681745	0.141832	0.124577	0.260361	0.565715	-0.0791001	0.0308015	0.46428	0.280519	0.0321722	0.063135	0.207547	0.471376	0.255281
OPG	0.354056	0.436784	0.147718	0.101838	0.43493	0.28318	0.459361	0.214804	1	0.313095	0.447267	0.0565231	0.323496	0.322771	0.21561	0.132962	-0.00306402	0.0913562	0.144573	0.138607	0.0934527	0.239155	0.165699	0.140461	0.0550718	0.198516	0.290437	0.257055	0.0445896	0.0633769	0.17731	0.321722	0.204806	0.418239	0.528302	0.182148	0.194243	-0.0420094	0.205935	0.2423	0.495565	0.150379	0.184728	0.148041	0.246331	0.161587	0.0825673	0.26657	0.100306
LAP TGF-beta-1	0.639977	0.621996	-0.04209	0.50387	0.117642	0.295436	0.632801	0.645299	0.313095	1	0.197307	0.189002	0.192953	0.0953072	0.0734559	0.358491	0.7423	-0.0473311	0.269715	-0.0337849	0.0620868	0.398968	0.0990969	0.312369	0.0092727	0.49234	0.135381	0.295517	0.0499113	-0.249234	0.27165	0.206418	0.464844	0.592324	0.212869	0.836962	0.363006	-0.0143525	0.347766	0.578697	0.126754	0.193114	0.466215	0.207305	0.0495888	0.219803	0.15046	0.533059	0.51919
uPA	0.264957	0.255765	0.222787	0.394936	0.358168	0.39929	0.299387	0.22956	0.447267	0.197307	1	0.0154814	0.142638	0.426786	0.234801	0.399694	-0.0945009	0.448718	0.135059	0.39155	0.0812772	0.299548	0.260684	-0.0303177	0.213272	0.294711	0.0659571	0.317126	0.0630543	0.13522	0.224561	0.359619	0.298339	0.301403	0.292695	0.111272	0.196742	-0.0385422	0.141348	0.140703	0.4005	0.0150782	0.354378	0.330834	0.414691	0.240848	0.100226	0.364619	-0.0292695
IL6	0.233027	0.131995	-0.0520077	0.146992	0.183196	0.157475	0.134253	-0.0294307	0.0565231	0.189002	0.0154814	1	0.0407999	0.273504	0.119819	-0.0194323	0.110224	0.0819223	-0.0338655	0.115627	-0.0152395	0.249718	-0.000483793	0.155943	-0.0560393	-0.0163683	-0.139494	0.21682	0.320029	-0.151105	0.282051	0.0750685	0.273827	0.0778907	-0.110224	0.161667	0.119255	0.267457	0.100629	0.19255	0.0716014	0.0224964	0.282051	0.170779	-0.0711982	0.0740203	-0.168682	-0.0303177	-0.0782132
IL-17C	0.428882	0.253266	0.234801	0.0108853	0.140703	0.105628	0.192711	0.18239	0.323496	0.192953	0.142638	0.0407999	1	0.421626	0.274633	0.0870827	0.0438639	0.192388	0.213353	0.109176	0.00741816	0.128286	0.14409	0.140864	0.00338655	0.0823254	0.103532	0.179245	0.267618	0.150056	0.36478	0.281567	0.270037	0.0990969	0.245364	0.0292695	0.0926463	-0.0261248	0.331076	0.27302	0.39026	0.0668441	0.0406386	0.0221738	0.323577	-0.128044	0.025641	0.246089	0.229882
MCP-1	0.381955	0.343896	0.360668	0.167392	0.348412	0.213836	0.117481	0.102725	0.322771	0.0953072	0.426786	0.273504	0.421626	1	0.262055	0.00725689	-0.0877278	0.33035	0.0324141	0.250363	0.129253	0.131592	0.148363	0.15691	0.15312	0.196259	0.0269311	0.433478	0.35583	0.220045	0.10708	0.237623	0.267054	0.14409	0.351798	-0.00387034	0.305515	0.231011	0.255604	0.120303	0.259232	0.127802	0.265199	0.24996	0.179568	-0.0391066	0.101838	0.12119	0.062248
IL-17A	0.240364	0.152556	0.0337849	0.272295	0.312853	0.302048	0.0633769	0.223432	0.21561	0.0734559	0.234801	0.119819	0.274633	0.262055	1	0.0466054	0.0403967	0.260603	0.193759	0.21553	0.0836962	0.218029	0.179165	-0.0128205	0.161103	0.164006	0.0728108	0.076278	0.0856313	-0.154572	0.314546	0.118126	0.158926	0.318094	0.281971	0.0182229	0.20795	0.383245	0.213917	0.071682	0.046686	0.120223	0.219561	0.348734	0.157313	0.0822448	0.148444	0.079342	0.0476536
CXCL11	0.302774	0.264151	0.299145	0.286728	0.195452	0.222867	0.358007	0.51653	0.132962	0.358491	0.399694	-0.0194323	0.0870827	0.00725689	0.0466054	1	0.282535	0.00999839	0.338171	0.527576	-0.138123	0.313337	0.101032	0.0953878	-0.000483793	0.431946	0.115143	0.364377	0.151185	-0.195694	0.408321	0.26528	0.274875	0.439123	0.170134	0.3776	0.0853895	0.0839381	0.0867602	0.530398	0.0206418	-0.0807934	0.373004	0.174569	-0.0364457	0.0689405	0.0731334	0.426222	0.0680535
AXIN1	0.494356	0.399532	-0.142396	0.395662	-0.144977	0.122642	0.489195	0.687389	-0.00306402	0.7423	-0.0945009	0.110224	0.0438639	-0.0877278	0.0403967	0.282535	1	-0.0570876	0.180052	-0.0167715	0.063135	0.16715	0.0194323	0.0604741	0.017981	0.564586	-0.0660377	0.174407	-0.0550718	-0.447347	0.282535	-0.0649895	0.278987	0.41453	0.0668441	0.730769	0.248992	-0.0331398	0.146751	0.594017	-0.242461	0.0737784	0.38897	0.281084	-0.0447508	0.00169328	0.029592	0.340671	0.461538
TRAIL	0.0515239	0.081761	0.126834	0.105547	0.0761974	0.198758	0.148041	0.0328979	0.0913562	-0.0473311	0.448718	0.0819223	0.192388	0.33035	0.260603	0.00999839	-0.0570876	1	-0.0587002	0.440252	0.229318	0.160942	0.140461	-0.233188	0.249153	0.0611998	-0.0412837	0.0786164	0.223754	-0.0217707	0.170537	0.00733753	0.0414449	0.00378971	0.177149	-0.106112	0.192227	-0.04209	-0.0440252	-0.10079	0.216175	0.199968	0.120868	0.322287	0.465489	0.0766812	0.350831	0.274956	0.0391066
IL-20RA	0.250847	0.0761168	0.027173	0.254717	0.104257	0.196581	0.0922432	0.361555	0.144573	0.269715	0.135059	-0.0338655	0.213353	0.0324141	0.193759	0.338171	0.180052	-0.0587002	1	0.175375	-0.194162	0.0985325	0.32785	-0.0671666	0.205935	0.115223	0.208273	0.146912	0.207467	-0.0628124	0.136026	0.211256	0.0871634	0.174327	-0.0721658	0.131511	0.112159	0.138768	0.120384	0.135059	0.178358	0.00556362	-0.0453153	0.0348331	-0.0275762	-0.241171	0.0104822	0.244557	0.235688
CXCL9	0.0797452	0.176504	0.368892	0.13264	0.133285	0.289953	0.270279	0.108853	0.138607	-0.0337849	0.39155	0.115627	0.109176	0.250363	0.21553	0.527576	-0.0167715	0.440252	0.175375	1	0.107402	0.215046	0.0154007	-0.10974	-0.0595872	0.207386	-0.0812772	0.410901	0.486776	-0.213353	0.353411	0.12119	0.0652314	0.193678	0.183841	-0.0684567	0.0299145	0.114336	-0.01403	0.0678116	0.13006	0.11474	0.181422	0.31632	0.137236	-0.0419287	0.279471	0.297371	-0.139897
CST5	0.213595	0.175375	0.166264	-0.0224157	0.0819223	0.0067731	0.260926	-0.0253185	0.0934527	0.0620868	0.0812772	-0.0152395	0.00741816	0.129253	0.0836962	-0.138123	0.063135	0.229318	-0.194162	0.107402	1	0.0987744	0.180858	-0.146025	0.024996	-0.0527334	0.0882116	0.0770843	0.0407192	-0.216417	-0.00137075	0.0261248	0.196097	0.250927	0.139252	-0.0553137	0.0770037	-0.0985325	0.229157	-0.0580552	0.0292695	0.0763587	0.0684567	0.102967	0.150137	-0.0606354	0.209321	0.14417	0.0130624
IL-2RB	0.266892	0.292937	0.124738	0.24488	0.206338	0.231495	0.453475	0.326399	0.239155	0.398968	0.299548	0.249718	0.128286	0.131592	0.218029	0.313337	0.16715	0.160942	0.0985325	0.215046	0.0987744	1	0.150137	0.25899	0.24367	0.282858	0.299629	0.372279	0.20279	-0.116191	0.341558	0.387034	0.421464	0.319142	-0.0416062	0.410498	0.188034	0.311643	0.316723	0.161103	0.144654	0.0387841	0.301242	0.325109	0.00717626	0.351556	0.214562	0.28576	0.271166
IL-1 alpha	0.322609	0.0730527	0.00507983	-0.0333011	0.133769	0.0953072	0.00403161	0.21424	0.165699	0.0990969	0.260684	-0.000483793	0.14409	0.148363	0.179165	0.101032	0.0194323	0.140461	0.32785	0.0154007	0.180858	0.150137	1	-0.080229	0.517981	0.111595	0.180858	0.139655	-0.140945	-0.0844219	0.0685373	0.219239	0.159007	0.107886	0.0195936	-0.0102403	-0.0232221	-0.0205612	0.30108	0.124577	0.0953878	-0.234801	-0.119094	0.0440252	0.0107241	0.0541042	0.0484599	0.231414	0.237059
OSM	0.166505	0.333656	0.0638607	0.164328	0.156104	0.185535	0.0836155	0.246734	0.140461	0.312369	-0.0303177	0.155943	0.140864	0.15691	-0.0128205	0.0953878	0.0604741	-0.233188	-0.0671666	-0.10974	-0.146025	0.25899	-0.080229	1	-0.200774	0.0741816	-0.00499919	0.230285	0.126028	0.0578133	0.144815	0.046686	0.395259	0.0928076	0.100226	0.491856	0.0601516	0.291243	0.199242	0.203596	0.170295	0.130463	0.214723	0.143203	-0.0649089	0.0627318	0.169489	0.167957	0.186986
IL2	0.129657	0.0216094	0.0118529	0.074746	0.107966	0.0749073	0.0403967	0.109821	0.0550718	0.0092727	0.213272	-0.0560393	0.00338655	0.15312	0.161103	-0.000483793	0.017981	0.249153	0.205935	-0.0595872	0.024996	0.24367	0.517981	-0.200774	1	0.215207	0.400016	0.00467667	-0.117481	-0.0170134	-0.0118529	0.261248	0.0539429	0.00790195	-0.07781	0.00766005	0.131269	0.0638607	0.0705531	-0.0804709	0.0276568	-0.0065312	-0.0483793	0.0461216	0.0664409	0.255281	0.174972	0.241171	0.27673
CXCL1	0.388163	0.392679	0.0383003	0.318174	0.076278	0.20658	0.377197	0.594501	0.198516	0.49234	0.294711	-0.0163683	0.0823254	0.196259	0.164006	0.431946	0.564586	0.0611998	0.115223	0.207386	-0.0527334	0.282858	0.111595	0.0741816	0.215207	1	-0.0345106	0.12498	-0.183438	-0.142638	0.302371	0.10337	0.323657	0.314304	0.162635	0.521045	0.209724	-0.0473311	0.0174165	0.476294	-0.0624899	0.141026	0.482745	0.326076	0.167715	0.271811	0.0746654	0.305031	0.31882
TSLP	0.0726496	0.126028	-0.0838574	0.0595872	0.24746	0.215933	0.235527	0.0907918	0.290437	0.135381	0.0659571	-0.139494	0.103532	0.0269311	0.0728108	0.115143	-0.0660377	-0.0412837	0.208273	-0.0812772	0.0882116	0.299629	0.180858	-0.00499919	0.400016	-0.0345106	1	-0.0623287	-0.0202387	0.039671	-0.00983712	0.263425	0.026528	0.161184	0.0983712	0.0437026	0.193195	0.187873	0.227544	-0.0597484	0.148283	-0.0346718	-0.0531366	-0.145057	-0.0307209	0.223351	0.0994194	0.258426	0.292856
CCL4	0.47323	0.42219	0.436139	0.282938	0.212143	0.46299	0.375585	0.380342	0.257055	0.295517	0.317126	0.21682	0.179245	0.433478	0.076278	0.364377	0.174407	0.0786164	0.146912	0.410901	0.0770843	0.372279	0.139655	0.230285	0.00467667	0.12498	-0.0623287	1	0.385099	-0.0770037	0.258184	0.338978	0.384777	0.318739	0.127479	0.275198	0.0731334	0.338333	0.404773	0.249798	0.117078	-0.0183841	0.292937	0.401629	-0.0513627	-0.136349	0.197468	0.265602	-0.105225
CD6	0.134172	0.0967586	0.389534	0.174488	0.322125	0.118449	0.159571	-0.0187067	0.0445896	0.0499113	0.0630543	0.320029	0.267618	0.35583	0.0856313	0.151185	-0.0550718	0.223754	0.207467	0.486776	0.0407192	0.20279	-0.140945	0.126028	-0.117481	-0.183438	-0.0202387	0.385099	1	0.029592	0.305596	0.151347	0.129979	-0.0462829	0.0999032	-0.0423319	0.0533785	0.121755	0.0687792	0.00975649	0.201661	0.209079	0.0836155	0.259474	0.121109	-0.195452	0.0788582	0.0430576	-0.0197549
SCF	-0.21295	-0.133849	-0.0626512	-0.14796	0.27036	-0.0744235	-0.127721	-0.230527	0.0633769	-0.249234	0.13522	-0.151105	0.150056	0.220045	-0.154572	-0.195694	-0.447347	-0.0217707	-0.0628124	-0.213353	-0.216417	-0.116191	-0.0844219	0.0578133	-0.0170134	-0.142638	0.039671	-0.0770037	0.029592	1	-0.0510402	0.358007	-0.102967	-0.258668	0.0757942	-0.318013	-0.0801484	-0.0970811	-0.0907112	-0.182067	0.322851	0.0173359	-0.166102	-0.0328173	0.39542	-0.0416062	0.0171746	-0.176262	0.0483793
IL18	0.445412	0.276004	0.128447	0.269956	0.238268	0.442348	0.39292	0.336639	0.17731	0.27165	0.224561	0.282051	0.36478	0.10708	0.314546	0.408321	0.282535	0.170537	0.136026	0.353411	-0.00137075	0.341558	0.0685373	0.144815	-0.0118529	0.302371	-0.00983712	0.258184	0.305596	-0.0510402	1	0.24617	0.229318	0.200452	0.233027	0.280035	0.0912756	0.0691824	0.214159	0.334059	0.0316078	0.152395	0.344138	0.391711	0.221093	0.103048	0.0944203	0.13651	0.0260442
SLAMF1	0.275681	0.165054	0.0433801	0.194646	0.361313	0.385664	0.389695	0.170537	0.321722	0.206418	0.359619	0.0750685	0.281567	0.237623	0.118126	0.26528	-0.0649895	0.00733753	0.211256	0.12119	0.0261248	0.387034	0.219239	0.046686	0.261248	0.10337	0.263425	0.338978	0.151347	0.358007	0.24617	1	0.360426	0.234236	0.162958	0.059184	-0.0181422	0.269634	0.258345	0.132721	0.427592	0.0133043	0.170134	0.197791	0.335914	0.185857	-0.0522496	0.237381	0.112804
TGF-alpha	0.375826	0.41195	0.128689	0.322287	0.401226	0.306967	0.414691	0.391872	0.204806	0.464844	0.298339	0.273827	0.270037	0.267054	0.158926	0.274875	0.278987	0.0414449	0.0871634	0.0652314	0.196097	0.421464	0.159007	0.395259	0.0539429	0.323657	0.026528	0.384777	0.129979	-0.102967	0.229318	0.360426	1	0.401306	0.260684	0.486938	0.425496	0.169005	0.539107	0.383406	0.239397	0.113288	0.469602	0.317771	0.201338	0.104822	-0.124174	0.420819	0.147557
MCP-4	0.399855	0.516691	0.0409611	0.358087	0.223996	0.218836	0.504032	0.558781	0.418239	0.592324	0.301403	0.0778907	0.0990969	0.14409	0.318094	0.439123	0.41453	0.00378971	0.174327	0.193678	0.250927	0.319142	0.107886	0.0928076	0.00790195	0.314304	0.161184	0.318739	-0.0462829	-0.258668	0.200452	0.234236	0.401306	1	0.359458	0.460652	0.276085	0.044509	0.298823	0.412272	0.043622	-0.0557975	0.434849	0.109821	0.0298339	-0.00435414	0.225528	0.50379	0.17344
CCL11	0.347121	0.41703	0.24867	0.186422	0.544831	0.301564	0.412675	0.167634	0.528302	0.212869	0.292695	-0.110224	0.245364	0.351798	0.281971	0.170134	0.0668441	0.177149	-0.0721658	0.183841	0.139252	-0.0416062	0.0195936	0.100226	-0.07781	0.162635	0.0983712	0.127479	0.0999032	0.0757942	0.233027	0.162958	0.260684	0.359458	1	0.118126	0.262619	-0.0294307	0.158845	0.225286	0.203919	0.227544	0.293662	0.319545	0.247863	0.0913562	0.113369	0.27552	0.109418
TNFSF14	0.492985	0.591517	-0.0419287	0.457668	0.0799065	0.307854	0.520722	0.681745	0.182148	0.836962	0.111272	0.161667	0.0292695	-0.00387034	0.0182229	0.3776	0.730769	-0.106112	0.131511	-0.0684567	-0.0553137	0.410498	-0.0102403	0.491856	0.00766005	0.521045	0.0437026	0.275198	-0.0423319	-0.318013	0.280035	0.059184	0.486938	0.460652	0.118126	1	0.317126	0.117078	0.216094	0.551363	-0.0578133	0.135704	0.471456	0.27423	-0.0986131	0.272053	0.0815997	0.467505	0.388889
FGF-23	0.205209	0.414449	0.101919	0.303258	0.134898	0.141832	0.259313	0.141832	0.194243	0.363006	0.196742	0.119255	0.0926463	0.305515	0.20795	0.0853895	0.248992	0.192227	0.112159	0.0299145	0.0770037	0.188034	-0.0232221	0.0601516	0.131269	0.209724	0.193195	0.0731334	0.0533785	-0.0801484	0.0912756	-0.0181422	0.425496	0.276085	0.262619	0.317126	1	-0.0415256	0.379939	0.19513	0.116594	0.348412	0.193759	0.252459	0.219078	0.172633	0.130624	0.207386	0.266005
IL-10RA	0.117642	0.160619	0.0766005	0.120384	0.2219	0.363812	0.0295114	0.124577	-0.0420094	-0.0143525	-0.0385422	0.267457	-0.0261248	0.231011	0.383245	0.0839381	-0.0331398	-0.04209	0.138768	0.114336	-0.0985325	0.311643	-0.0205612	0.291243	0.0638607	-0.0473311	0.187873	0.338333	0.121755	-0.0970811	0.0691824	0.269634	0.169005	0.044509	-0.0294307	0.117078	-0.0415256	1	0.190453	-0.0834543	-0.0308821	-0.0608773	0.180535	0.222142	-0.27173	0.0700693	0.111272	0.166747	-0.0319303
FGF-5	0.403322	0.219561	0.0623287	0.216255	0.243993	0.190453	0.29842	0.260361	0.205935	0.347766	0.141348	0.100629	0.331076	0.255604	0.213917	0.0867602	0.146751	-0.0440252	0.120384	-0.01403	0.229157	0.316723	0.30108	0.199242	0.0705531	0.0174165	0.227544	0.404773	0.0687792	-0.0907112	0.214159	0.258345	0.539107	0.298823	0.158845	0.216094	0.379939	0.190453	1	0.312611	0.172875	-0.0410418	0.0447508	0.194243	0.0404773	-0.0212063	0.0353975	0.301	0.162151
MMP-1	0.564909	0.241574	0.0249153	0.221577	0.0303983	-0.00290276	0.359378	0.565715	0.2423	0.578697	0.140703	0.19255	0.27302	0.120303	0.071682	0.530398	0.594017	-0.10079	0.135059	0.0678116	-0.0580552	0.161103	0.124577	0.203596	-0.0804709	0.476294	-0.0597484	0.249798	0.00975649	-0.182067	0.334059	0.132721	0.383406	0.412272	0.225286	0.551363	0.19513	-0.0834543	0.312611	1	0.036607	-0.0711176	0.336639	0.174004	-0.0465248	0.0929689	-0.181987	0.271569	0.386147
LIF-R	0.174972	0.275843	0.140461	0.0103209	0.316723	0.169731	0.339623	-0.0791001	0.495565	0.126754	0.4005	0.0716014	0.39026	0.259232	0.046686	0.0206418	-0.242461	0.216175	0.178358	0.13006	0.0292695	0.144654	0.0953878	0.170295	0.0276568	-0.0624899	0.148283	0.117078	0.201661	0.322851	0.0316078	0.427592	0.239397	0.043622	0.203919	-0.0578133	0.116594	-0.0308821	0.172875	0.036607	1	0.400419	-0.0441864	0.0249153	0.520319	0.109337	0.0767618	0.277697	0.21303
FGF-21	0.235527	0.42219	0.00862764	0.190131	0.0807128	0.170779	0.292937	0.0308015	0.150379	0.193114	0.0150782	0.0224964	0.0668441	0.127802	0.120223	-0.0807934	0.0737784	0.199968	0.00556362	0.11474	0.0763587	0.0387841	-0.234801	0.130463	-0.0065312	0.141026	-0.0346718	-0.0183841	0.209079	0.0173359	0.152395	0.0133043	0.113288	-0.0557975	0.227544	0.135704	0.348412	-0.0608773	-0.0410418	-0.0711176	0.400419	1	0.152234	0.141268	0.348653	0.25641	0.180697	0.144332	0.0783745
CCL19	0.335672	0.425496	0.0203999	0.432753	0.104015	0.367925	0.456862	0.46428	0.184728	0.466215	0.354378	0.282051	0.0406386	0.265199	0.219561	0.373004	0.38897	0.120868	-0.0453153	0.181422	0.0684567	0.301242	-0.119094	0.214723	-0.0483793	0.482745	-0.0531366	0.292937	0.0836155	-0.166102	0.344138	0.170134	0.469602	0.434849	0.293662	0.471456	0.193759	0.180535	0.0447508	0.336639	-0.0441864	0.152234	1	0.350105	0.208999	0.262861	0.0844219	0.402838	0.0363651
IL-15RA	0.156265	0.338655	0.172633	0.416788	0.210208	0.443154	0.29084	0.280519	0.148041	0.207305	0.330834	0.170779	0.0221738	0.24996	0.348734	0.174569	0.281084	0.322287	0.0348331	0.31632	0.102967	0.325109	0.0440252	0.143203	0.0461216	0.326076	-0.145057	0.401629	0.259474	-0.0328173	0.391711	0.197791	0.317771	0.109821	0.319545	0.27423	0.252459	0.222142	0.194243	0.174004	0.0249153	0.141268	0.350105	1	0.215772	-0.0221738	0.0864377	0.145299	0.174085
IL-10RB	0.118207	0.131511	-0.023464	0.193678	0.198033	0.214078	0.339542	0.0321722	0.246331	0.0495888	0.414691	-0.0711982	0.323577	0.179568	0.157313	-0.0364457	-0.0447508	0.465489	-0.0275762	0.137236	0.150137	0.00717626	0.0107241	-0.0649089	0.0664409	0.167715	-0.0307209	-0.0513627	0.121109	0.39542	0.221093	0.335914	0.201338	0.0298339	0.247863	-0.0986131	0.219078	-0.27173	0.0404773	-0.0465248	0.520319	0.348653	0.208999	0.215772	1	0.0204806	0.141832	0.210531	0.114981
IL-22 RA1	0.0623287	0.221658	-0.0597484	0.186825	0.10716	0.14796	0.24101	0.063135	0.161587	0.219803	0.240848	0.0740203	-0.128044	-0.0391066	0.0822448	0.0689405	0.00169328	0.0766812	-0.241171	-0.0419287	-0.0606354	0.351556	0.0541042	0.0627318	0.255281	0.271811	0.223351	-0.136349	-0.195452	-0.0416062	0.103048	0.185857	0.104822	-0.00435414	0.0913562	0.272053	0.172633	0.0700693	-0.0212063	0.0929689	0.109337	0.25641	0.262861	-0.0221738	0.0204806	1	0.204886	0.175456	0.187228
IL-18R1	-0.00814385	0.385825	0.168844	0.152153	0.0348331	0.15175	0.204725	0.207547	0.0825673	0.15046	0.100226	-0.168682	0.025641	0.101838	0.148444	0.0731334	0.029592	0.350831	0.0104822	0.279471	0.209321	0.214562	0.0484599	0.169489	0.174972	0.0746654	0.0994194	0.197468	0.0788582	0.0171746	0.0944203	-0.0522496	-0.124174	0.225528	0.113369	0.0815997	0.130624	0.111272	0.0353975	-0.181987	0.0767618	0.180697	0.0844219	0.0864377	0.141832	0.204886	1	0.361474	0.223432
PD-L1	0.354459	0.585954	-0.00596678	0.272456	0.171585	0.280277	0.566763	0.471376	0.26657	0.533059	0.364619	-0.0303177	0.246089	0.12119	0.079342	0.426222	0.340671	0.274956	0.244557	0.297371	0.14417	0.28576	0.231414	0.167957	0.241171	0.305031	0.258426	0.265602	0.0430576	-0.176262	0.13651	0.237381	0.420819	0.50379	0.27552	0.467505	0.207386	0.166747	0.301	0.271569	0.277697	0.144332	0.402838	0.145299	0.210531	0.175456	0.361474	1	0.340106
Beta-NGF	0.216175	0.276649	-0.115385	0.139413	-0.0437026	-0.156749	0.336559	0.255281	0.100306	0.51919	-0.0292695	-0.0782132	0.229882	0.062248	0.0476536	0.0680535	0.461538	0.0391066	0.235688	-0.139897	0.0130624	0.271166	0.237059	0.186986	0.27673	0.31882	0.292856	-0.105225	-0.0197549	0.0483793	0.0260442	0.112804	0.147557	0.17344	0.109418	0.388889	0.266005	-0.0319303	0.162151	0.386147	0.21303	0.0783745	0.0363651	0.174085	0.114981	0.187228	0.223432	0.340106	1
CXCL5	0.336478	0.411788	-0.00628931	0.292372	0.112401	-0.017094	0.467667	0.72827	0.255765	0.678761	0.0574101	0.113449	0.0680535	0.0522496	0.12877	0.383003	0.656668	-0.129898	0.370908	0.0377358	-0.0468473	0.342525	0.0694243	0.276004	-0.000403161	0.617723	0.104741	0.176665	0.00959523	-0.188437	0.211982	-0.0323335	0.321642	0.49484	0.055233	0.639736	0.340913	-0.0216094	0.233188	0.513143	-0.0439445	0.103451	0.334865	0.170537	-0.0047573	0.0491856	0.199161	0.28439	0.429205
TRANCE	-0.122238	0.0724883	0.0673279	-0.00741816	-0.0333817	-0.0120142	-0.0485406	-0.120142	-0.23085	-0.140703	0.220368	0.162554	-0.0470892	0.326399	0.0992582	-0.0883728	-0.120223	0.310676	-0.107563	0.178439	0.114095	0.128689	-0.0047573	-0.0147557	0.332527	0.0148363	-0.00572488	0.0741816	0.214723	0.118852	-0.0334623	0.103612	-0.0753104	-0.103693	-0.285357	-0.0523303	0.0184648	0.0811159	-0.18489	-0.259797	0.0964361	0.135946	0.0299952	0.16715	0.127238	0.00483793	0.132156	-0.0417675	0.0807128
HGF	0.328254	0.643364	0.151911	0.420497	0.379213	0.371472	0.451137	0.353733	0.39034	0.48081	0.311321	0.277455	0.0260442	0.266651	0.224722	0.15046	0.141348	0.0295114	0.118529	0.154814	-0.00733753	0.399694	-0.0195936	0.573859	-0.118529	0.180374	0.00258023	0.3572	0.243267	0.113449	0.32777	0.196581	0.301564	0.368489	0.286809	0.496372	0.27939	0.240445	0.232946	0.156588	0.310918	0.400097	0.286325	0.384293	0.132801	0.269311	0.370263	0.273585	0.206096
IL-12B	0.0259636	0.166344	0.364296	-0.0395904	0.206983	0.25125	0.179568	-0.0151588	0.216336	-0.0373327	0.464038	0.11224	0.0951459	0.283019	0.110305	0.334301	-0.169731	0.363409	0.0236252	0.597	0.0975649	0.298097	0.134253	-0.0114498	0	0.153604	-0.197791	0.408563	0.265119	0.132479	0.268586	0.372198	0.166022	0.0835349	0.159894	-0.048218	0.0803096	0.136833	-0.0236252	-0.0917594	0.204967	0.0486212	0.277455	0.40437	0.298903	0.0907112	0.221658	0.251653	-0.196017
IL-24	0.298903	0.0792614	0.0949847	0.325673	0.0261248	0.295597	0.150621	0.274391	0.129253	0.26149	0.246896	0.153766	0.0176584	0.142316	0.287776	0.205048	0.0984519	0.039026	0.561522	0.0694243	-0.0111272	0.376068	0.238268	0.0709563	0.388486	0.171182	0.2985	0.169973	0.0663603	-0.157475	0.134172	0.317852	0.115385	0.116433	-0.134091	0.228028	0.232624	0.28189	0.243428	0.210934	0.194565	0.0237059	0.0721658	0.207305	-0.0526528	0.148041	0.0595065	0.074746	0.278503
IL13	0.211418	0.124093	0.0302371	0.212143	0.0965167	0.0568457	0.189647	0.335188	-0.0198355	0.193195	0.0236252	-0.0964361	0.137236	-0.108853	-0.0395098	0.417352	0.195856	-0.168441	0.318658	0.0932914	0.0229802	0.284793	0.161587	0.046041	0.198436	-0.0166909	0.399371	0.207144	0.102725	-0.0865989	0.160458	0.334704	0.259636	0.230124	-0.0213675	0.169811	0.277455	0.17473	0.344541	0.208595	0.0562006	0.10329	-0.0150782	-0.0153201	-0.0501532	0.106354	0.0587808	0.317852	0.147315
ARTN	0.227544	0.0207225	0.151347	0.111353	-0.0239478	-0.196097	0.0261248	0.226012	-0.149089	0.154894	-0.117804	0.171424	0.305677	0.103048	0.123528	0.114981	0.131269	-0.0347525	0.228995	0.0123367	0.192872	0.384615	0.233188	0.156588	0.265038	0.073214	0.134091	0.114256	0.160297	-0.261087	0.116191	-0.0237865	0.251975	0.120948	-0.227141	0.182309	0.0340268	0.0545073	0.229963	0.228915	-0.0119336	-0.0486212	-0.151669	-0.0807934	-0.325431	-0.00870827	0.00395098	0.0804709	0.250363
MMP-10	0.294791	0.476617	0.176343	-0.150379	0.175697	0.127076	0.252621	0.0564425	0.0882922	0.22319	-0.0845831	-0.0698274	0.191098	0.311805	-0.0470085	0.0163683	0.211095	0.131995	-0.0944203	0.074746	0.23214	0.0362845	-0.0560393	-0.0620868	0.0711982	0.251975	0.136913	-0.0022577	0.0917594	-0.102483	0.0281406	0.0604741	0.165941	0.194485	0.481616	0.146912	0.222142	0.0331398	-0.0170134	-0.0230608	0.0269311	0.369698	0.211176	0.0459603	0.0607966	0.0878891	0.143928	0.294065	0.163361
IL10	0.364381	0.246991	0.259882	0.0524204	0.247588	0.349355	0.233672	0.0647998	0.298216	0.147187	0.161615	0.11372	0.19457	0.297447	0.252796	0.0413216	0.0650559	0.0443951	0.0551524	0.153419	0.127294	0.151797	-0.0871681	0.267566	-0.132502	0.0819602	0.099889	0.293776	0.166482	-0.237514	0.161188	0.134807	0.194741	0.184496	0.186545	0.169726	0.00640314	0.392982	0.199437	0.138479	0.314181	0.123538	0.165286	0.0671903	0.0444805	0.0904977	0.0548963	0.101084	0.00350038
TNF	0.374698	0.493953	0.521771	0.330431	0.246009	0.403725	0.60587	0.356959	0.389292	0.35712	0.503548	0.208757	0.238994	0.402435	0.222948	0.445251	0.278987	0.361232	0.079342	0.605306	0.167957	0.389131	-0.0205612	0.0761974	0.00532172	0.30995	-0.0711176	0.67215	0.443557	-0.172553	0.395339	0.238591	0.450492	0.419207	0.349137	0.33293	0.23343	0.167392	0.206176	0.258829	0.233269	0.220206	0.539671	0.491614	0.241655	0.0485406	0.211982	0.443074	0.00862764
CCL23	0.25641	0.341638	0.043622	0.241816	0.189405	0.225689	0.127157	0.228995	0.125141	0.308257	0.228834	0.193114	0.0618449	-0.0190292	0.103612	0.176101	0.139252	0.0510402	0.0333817	-0.0541042	0.0482987	0.173924	0.146347	0.267054	0.0601516	0.0543461	-0.230366	0.0737784	-0.0437833	-0.108128	0.244719	0.110305	0.332688	0.407112	0.032656	0.3776	0.16199	-0.049105	0.128205	0.0574101	0.172633	0.0773262	0.216578	0.0733753	0.22448	-0.09184	0.0865183	0.218352	-0.0907112
CD5	0.440977	0.392598	0.363893	0.0953878	0.358652	0.246493	0.416868	0.161909	0.195694	0.329221	0.254878	0.280358	0.263587	0.380503	0.0875665	0.316562	0.190856	0.174004	0.0958716	0.177875	0.185293	0.25891	-0.0599903	0.0899049	0.101677	0.282293	0.00870827	0.307209	0.400177	0.0735365	0.247783	0.492259	0.470569	0.199645	0.266409	0.26907	0.212788	0.22069	0.0570876	0.267779	0.252056	0.23464	0.46178	0.30108	0.338413	0.0675697	-0.0940171	0.333011	0.121674
CCL3	0.498387	0.509273	0.227625	0.410337	0.218433	0.547896	0.407918	0.546202	0.263909	0.415014	0.429124	0.271488	0.171827	0.346799	0.217304	0.50887	0.34317	0.204886	0.130463	0.447267	0.0125786	0.310031	0.197388	0.1224	0.0554749	0.425818	-0.0469279	0.650379	0.34059	-0.227866	0.596275	0.275036	0.39155	0.389131	0.214804	0.369698	0.128205	0.139494	0.215127	0.36099	0.00991776	0.123045	0.592566	0.395259	0.0940977	0.125383	0.169489	0.288502	-0.0638607
Flt3L	0.0830511	0.0720045	0.0337849	0.0691018	0.379939	0.227866	0.342445	0.0523303	0.238994	-0.0258829	0.17086	0.0736978	0.223835	0.159087	0.180213	0.117159	-0.0643445	0.289308	-0.0432188	0.347202	0.0732946	0.240123	0.0362038	-0.00314465	-0.0209644	0.19771	0.205531	0.0725689	0.239558	0.324222	0.278262	0.307531	0.11353	0.0305596	0.202548	-0.148202	0.0275762	0.068618	0.172714	-0.00177391	0.414691	0.129979	0.103935	0.182712	0.622077	0.00846638	0.177955	0.155539	0.0795033
CXCL6	0.456701	0.49113	0.0453153	0.46178	0.0221738	0.150701	0.56249	0.762458	0.226334	0.699403	0.378165	0.0442671	0.111272	0.104096	0.144412	0.536043	0.658684	0.0137881	0.220287	0.140945	-0.0320916	0.344057	0.188034	0.278262	0.0373327	0.65304	0.00814385	0.294307	-0.188841	-0.231817	0.260039	0.0507983	0.409611	0.567086	0.145057	0.70787	0.198033	0.0595872	0.25641	0.620787	0.00540235	0.0173359	0.515401	0.232059	0.0592646	0.187712	0.183035	0.552733	0.412595
CXCL10	-0.0644251	0.0792614	0.283341	0.169731	0.0407999	0.306886	0.166425	0.0291888	0.140945	-0.068618	0.480003	0.0980487	0.0480568	0.0787776	0.0344299	0.457749	-0.139736	0.331721	0.146751	0.732866	-0.115788	0.10966	-0.0934527	-0.0430576	-0.0786164	0.109902	-0.227141	0.381551	0.255926	-0.0878084	0.205531	0.143848	0.0562812	0.108531	-0.00846638	-0.0106434	-0.113208	0.0732946	-0.0735365	0.00387034	0.292453	-0.0351556	0.166989	0.278665	0.204806	-0.104419	0.138607	0.253346	-0.254556
4E-BP1	0.512417	0.365586	-0.137155	0.398565	0.0758749	0.173037	0.418562	0.689889	0.233108	0.63522	0.108612	0.0523303	0.0307209	-0.0228995	0.137236	0.498952	0.587244	-0.0763587	0.277778	0.0712788	-0.05612	0.30995	0.130866	0.424286	-0.0203193	0.406144	0.0472504	0.343816	0.0272537	-0.216578	0.3189	0.023464	0.228189	0.461297	0.12627	0.611756	0.0579745	0.0868408	0.177633	0.583535	-0.00588615	0.10587	0.400419	0.194323	-0.0209644	-0.0700693	0.192146	0.401387	0.352927
IL-20	0.487905	0.313095	-0.0566038	0.292292	-0.0112885	0.166425	0.230769	0.360345	0.122883	0.456539	0.147637	0.194888	0.284632	0.226818	0.0281406	0.106757	0.391711	-0.0152395	0.497259	-0.116675	0.146428	0.210611	0.293179	0.0632156	0.279874	0.202871	0.0866796	0.227544	0.0890985	-0.111595	0.229076	0.192066	0.379374	0.18239	-0.0824061	0.428802	0.372924	-0.0650701	0.2985	0.357846	0.201661	0.156265	0.157071	0.115465	0.0774875	-0.0146751	-0.0929689	0.265602	0.331479
SIRT2	0.577971	0.496372	-0.110063	0.489357	-0.0449927	0.219158	0.606757	0.746089	0.11474	0.777052	0.0440252	0.20795	0.0604741	0.0268505	0.123206	0.408483	0.917433	-0.0397517	0.222948	0.101032	0.061603	0.300113	0.0297533	0.164651	-0.00443477	0.571763	0.00217707	0.302371	0.0125786	-0.437026	0.319142	0.0449121	0.364296	0.571924	0.123932	0.73722	0.278745	0.0969199	0.230366	0.613449	-0.108047	0.110547	0.5025	0.307209	0.0162877	-0.0309627	0.0568457	0.443557	0.407596
CCL28	0.366393	0.40437	0.173762	0.189486	0.25004	0.126028	0.468715	0.204564	0.388808	0.399613	0.194404	-0.0612804	0.44388	0.187873	0.273585	0.139977	0.135543	-0.0412837	0.171101	0.123448	0.330027	0.24238	0.170698	0.118691	-0.0784551	0.198758	0.0858732	0.204403	0.0953072	0.0135462	0.119577	0.280922	0.32019	0.274875	0.412917	0.214078	0.0281406	0.0300758	0.389292	0.291001	0.384373	0.174972	0.11603	0.238268	0.162393	0.150943	0.185776	0.351556	0.403483
DNER	0.223351	0.197629	0.0374133	0.057652	0.360264	0.0461216	0.248186	0.116917	0.415498	0.193598	0.180535	-0.141671	0.289066	0.219239	0.0939365	-0.195775	-0.0678116	-0.0172553	0.0753104	-0.157475	0.104741	0.128205	0.117239	0.2398	0.00435414	0.0417675	0.169731	0.148605	0.0999839	0.397517	-0.118207	0.194646	0.208353	0.143525	0.237704	0.0605547	0.0502338	-0.106031	0.2169	0.0455572	0.575794	0.229882	-0.106757	-0.049105	0.384454	0.0602322	0.158765	0.152234	0.239397
EN-RAGE	0.298178	0.243751	-0.0594259	0.220771	0.212627	0.0746654	0.0932108	0.255685	0.194565	0.266812	0.229237	0.0595065	0.1403	0.291324	0.0435414	0.0299145	0.137881	0.0112885	0.231737	-0.0315272	-0.00145138	0.226496	0.257942	0.330834	0.222706	0.198113	0.33414	0.023464	0.00967586	-0.0995001	-0.0957104	-0.0160458	0.273343	0.0590227	0.119416	0.241735	0.308418	0.171666	0.29842	0.134817	0.139413	0.0931301	0.0126592	-0.0434607	-0.0266892	0.112401	0.114901	0.250363	0.295114
CD40	0.558861	0.51653	0.00129011	0.462022	0.097323	0.212385	0.689082	0.680455	0.328657	0.808418	0.226496	0.0445896	0.27036	0.183196	0.0440252	0.370263	0.7627	0.0141913	0.25641	0.0851476	-0.00975649	0.320835	0.147637	0.203838	0.146267	0.552653	0.108934	0.297533	0.0941784	-0.12377	0.340268	0.266167	0.419852	0.467505	0.302935	0.704725	0.273988	-0.0137075	0.325351	0.656023	0.129253	0.109821	0.477665	0.292775	0.160297	0.200048	0.113933	0.599903	0.575794
IL33	0.206176	0.188437	0.0700693	-0.0283825	0.0682954	0.0809547	0.219481	0.309466	0.081761	0.155943	0.0641832	-0.0215288	0.363974	0.0532172	0.0648283	0.152395	0.114336	-0.00991776	0.303983	-0.0177391	-0.03572	0.21303	0.199323	0.0401548	0.247299	0.0633769	0.229157	0.20408	-0.0174972	0.101355	0.370505	0.280842	0.138526	0.0370102	-0.0146751	0.0922432	-0.0627318	0.183519	0.202548	0.0544267	0.133124	0.115465	0.113933	-0.0132237	-0.0749073	0.177794	0.196742	0.273343	0.130947
IFN-gamma	0.0461216	0.0207225	0.348815	-0.0948234	0.0409611	0.187389	0.0495888	-0.0704725	0.0193517	-0.220126	0.319868	0.187067	0.0247541	0.263748	0.0323335	0.200774	-0.215852	0.514594	0.157878	0.650782	0.0424931	0.00298339	0.154169	-0.11474	0.0136268	-0.0643445	-0.151105	0.384615	0.399371	0.00838574	0.180213	-0.000483793	-0.0737784	-0.118045	0.0258023	-0.243751	-0.00532172	0.0995807	-0.0490244	-0.0345106	0.198033	0.0204806	-0.0268505	0.229882	0.154169	-0.176343	0.214643	0.150137	-0.193356
FGF-19	0.0649089	0.210047	0.0129011	0.119174	0.182067	-0.020158	0.0935333	-0.0022577	0.173601	0.160055	0.0827286	-0.0693437	-0.145864	0.258104	-0.151911	-0.0141106	0.0977262	-0.246976	-0.0362845	-0.046041	0.0515239	0.00604741	-0.032656	-0.0266892	0.0042735	0.108692	0.108853	0.155781	-0.0315272	0.0470085	-0.167796	0.0195936	0.111434	0.00499919	0.153201	0.112079	0.174649	0.0398323	0.160297	0.026528	-0.0315272	0.171021	0.00935333	-0.0156426	-0.318981	0.134736	-0.0610385	0.0288663	0.0190292
IL4	0.125222	-0.0546686	-0.129898	0.167715	0.285438	0.0560393	-0.0301564	0.251734	0.231011	0.142235	0.15691	-0.088776	0.313014	0.0811966	0.241977	0.0879697	0.00612804	0.0881309	0.39413	-0.166586	-0.169408	0.133769	0.279794	0.145864	0.25254	0.191985	0.233591	-0.134091	0.0484599	0.156426	0.0112079	0.174488	0.19392	0.0734559	0.00411224	0.120384	0.0535398	-0.0404773	0.0666828	0.0900661	0.186099	-0.0709563	0.034188	-0.00459603	0.237865	-0.147315	-0.156991	0.114901	0.174569
LIF	0.354862	0.272698	0.106918	0.263425	0.416223	0.257297	0.166989	0.265925	0.225367	0.308821	0.213675	0.0882922	0.318578	0.213433	0.494598	0.234317	0.0612804	-0.172956	0.497742	0.0370102	-0.0932914	0.255846	0.508708	0.274714	0.331963	0.219642	0.194727	0.200048	0.114175	0.0310434	0.264877	0.310998	0.2806	0.172956	0.199484	0.226012	0.0474923	0.281729	0.299468	0.16199	0.174569	-0.0593453	0.14159	0.238268	0.00564425	0.0245928	0.0876472	0.27036	0.333253
NRTN	0.396065	0.0901468	0.0861151	0.0871634	0.0510402	0.264151	0.337526	0.289389	0.174004	0.227544	0.242945	-0.00395098	0.252701	0.0736172	0.329624	0.31124	0.151992	0.180939	0.371956	0.175214	0.0845831	0.392275	0.283341	-0.0404773	0.391147	0.393404	0.343493	0.103854	0.0143525	-0.136591	0.287776	0.433962	0.278181	0.0657152	-0.0184648	0.200935	0.157394	0.26278	0.294952	0.302693	0.302693	0.187873	0.187954	0.174972	0.284551	0.316481	-0.0428963	0.286809	0.290356
MCP-2	0.335672	0.464038	0.123528	0.261006	0.34954	0.120545	0.52427	0.373569	0.398323	0.610224	0.208515	0.0907918	0.0969199	0.09821	0.0640219	0.440252	0.314949	-0.167796	0.118691	0.114981	-0.0759555	0.450653	0.0638607	0.33543	0.0627318	0.304548	0.162877	0.340429	0.147073	-0.0400742	0.293098	0.248266	0.367441	0.507338	0.22698	0.515481	0.126834	0.10208	0.334382	0.408563	0.19134	0.105709	0.408966	0.0231414	-0.0403967	0.376955	0.285357	0.453959	0.33414
CASP-8	0.651992	0.399129	-0.114336	0.389695	0.0222545	0.242542	0.458233	0.704241	0.206338	0.646509	0.00338655	0.257781	0.145944	0.0578939	0.100065	0.413965	0.708757	-0.109579	0.188195	0.0507176	-0.0543461	0.366473	0.115949	0.313659	0.0764393	0.45412	0.0292695	0.335349	0.0820835	-0.312208	0.428882	0.147396	0.214643	0.444606	0.142316	0.643364	0.0453153	0.0945815	0.200693	0.646751	-0.0854701	0.039026	0.398484	0.248347	-0.0936139	-0.0163683	0.0290276	0.315352	0.316884
CCL25	0.283422	0.557975	0.296807	0.0629737	0.332688	0.167231	0.398807	0.0770843	0.55991	0.293582	0.291566	0.0924851	0.39155	0.474359	0.0846638	0.0531366	0.0724883	0.218191	-0.107886	0.240606	0.124093	0.141993	-0.0779713	0.221416	-0.0768424	0.0515239	-0.0538623	0.34188	0.331559	0.0999839	0.158926	0.233349	0.262377	0.188357	0.538945	0.204967	0.252379	-0.00112885	0.0858732	0.17473	0.508708	0.406547	0.144654	0.231011	0.196984	0.18239	0.243106	0.254314	0.18618
CX3CL1	0.188921	0.157233	0.159652	0.0563619	0.393969	0.156265	0.317368	0.0232221	0.362361	0.0965973	0.461216	-0.00580552	0.361151	0.384777	-0.145541	0.144251	-0.0928076	0.350508	0.0520077	0.183599	0.00483793	0.0683761	0.0583777	0.0437026	0.108047	0.165538	0.0434607	0.135139	0.152072	0.345831	-0.0154007	0.471134	0.38139	0.0138687	0.4184	-0.0378165	0.120706	-0.0764393	0.0788582	0.158442	0.645219	0.165699	0.125947	0.104015	0.585873	0.0926463	0.00467667	0.297371	0.196339
TNFRSF9	0.129657	0.263748	0.334865	0.126431	0.269231	0.190453	0.271327	0.142477	0.148363	0.122964	0.438155	0.148847	0.2398	0.502338	0.0479761	0.320513	0.0721658	0.435252	0.0691824	0.481777	0.0162877	0.139574	0.00145138	0.0184648	-0.061603	0.303983	-0.0986938	0.29979	0.421061	0.160861	0.144735	0.26407	0.439203	0.204967	0.293582	0.0674891	0.202629	0.0709563	0.00822448	0.181826	0.304709	0.135139	0.451218	0.355668	0.414369	-0.0543461	-0.0428157	0.329947	0.0858732
NT-3	0.415256	0.656749	0.213514	0.281971	0.150218	0.21432	0.490405	0.36349	0.313498	0.479036	0.282616	0.0463635	0.30995	0.301322	0.132075	0.183035	0.359942	0.227141	0.166264	0.220287	0.378245	0.249476	0.0658765	0.00580552	0.0273343	0.355588	0.00580552	0.370182	0.161587	-0.165457	0.188679	0.110063	0.411466	0.440655	0.26407	0.380342	0.378407	-0.0303983	0.240445	0.13014	0.0794227	0.26907	0.396065	0.294065	0.318013	0.000967586	0.285035	0.499274	0.20795
TWEAK	0.11474	0.282696	0.288824	0.301806	0.493146	0.181584	0.298742	0.0549911	0.325028	0.203677	0.58676	0.0550718	0.0153201	0.262216	0.347928	0.22827	-0.153201	0.1403	0.103451	0.274956	0.136268	0.364215	0.169408	0.133204	0.141913	0.138365	0.0984519	0.199242	0.263425	0.232301	0.253507	0.329786	0.293098	0.318981	0.244074	0.0308821	0.266731	0.0865989	0.262538	-0.00516046	0.325028	0.173843	0.143203	0.254233	0.311079	0.289711	0.307209	0.210772	0.154249
CCL20	0.215933	0.282777	0.0185454	0.0950653	-0.112401	0.218433	0.170214	0.0813578	0.0138687	0.153927	0.0834543	0.0993388	0.175617	0.151266	0.363006	0.0811159	0.115546	-0.00669247	0.0840187	0.166747	-0.137075	0.121593	-0.118207	0.0106434	-0.0759555	-0.085712	0.159249	0.235688	0.142638	-0.139171	0.106838	0.0809547	0.0411224	0.231092	0.189486	0.0772456	0.242864	0.320755	0.0578939	0.0199968	-0.0391872	0.2015	0.271972	0.106273	-0.0535398	0.108531	0.0130624	0.211901	0.0410418
ST1A1	0.456378	0.423641	0.110305	0.305112	-0.00878891	0.105709	0.573295	0.560555	0.0409611	0.641751	-0.0944203	0.125625	0.0792614	0.0508789	-0.0685373	0.365425	0.815514	0.074101	0.148444	0.223996	0.081761	0.293985	-0.11861	0.153524	0.0274956	0.526528	0.053701	0.268263	0.200855	-0.354378	0.342445	-0.0114498	0.273666	0.302612	0.149734	0.631753	0.261813	0.0766812	0.137397	0.492501	-0.134172	0.274633	0.315836	0.302209	-0.0861151	0.0531366	0.126431	0.382922	0.409128
STAMBP	0.575472	0.426625	-0.142396	0.454604	-0.0430576	0.160055	0.546444	0.763183	0.127641	0.790598	0.00830511	0.131834	0.052169	-0.0223351	0.0611192	0.403161	0.942106	-0.046686	0.247299	0.0183841	0.0375746	0.272375	0.111756	0.189808	0.0806322	0.577165	0.053056	0.249718	-0.0316078	-0.4184	0.304064	0.00806322	0.319465	0.490889	0.107644	0.778826	0.246412	-0.00645057	0.172392	0.670618	-0.13651	0.0813578	0.427995	0.23464	-0.046041	0.0319303	0.0721658	0.396307	0.492179
IL5	0.0395098	0.0587808	0.0801484	-0.0535398	-0.0349137	0.00370908	0.138284	0.0903886	0.130624	0.0821642	0.15433	0.0316078	-0.0636188	-0.00733753	0.131108	0.130463	0.00387034	-0.0843412	0.227786	0.0065312	0.0191098	0.168199	0.032011	0.0702306	0.0536204	-0.0476536	-0.00822448	0.114417	0.0264473	0.0920819	-0.0320916	0.21424	0.00346718	0.302532	-0.0903886	0.136107	0.0159652	0.153846	-0.0573295	0.0134656	0.0351556	-0.177471	0.132721	0.0553137	-0.0132237	-0.152637	-0.0232221	0.135704	-0.0457184
ADA	0.382116	0.523222	0.00886954	0.446138	0.23214	0.36357	0.445493	0.553943	0.25762	0.636591	0.378729	0.159571	0.108531	0.221577	0.387679	0.430334	0.467747	0.257862	0.402435	0.333253	0.00645057	0.48089	0.111998	0.198113	0.0223351	0.482261	0.111192	0.379294	0.203596	-0.118691	0.316642	0.0807128	0.395339	0.439929	0.167554	0.533946	0.368408	0.269231	0.179084	0.330592	0.175536	0.250282	0.532333	0.417836	0.125383	0.1199	0.320755	0.535559	0.360587
TNFB	-0.0185454	0.126592	0.267376	-0.032011	0.0882116	0.0351556	0.214885	-0.085712	0.166747	0.0261248	0.28189	0.229398	0.130705	0.320029	0.147718	0.210369	-0.0483793	0.227866	0.0566844	0.463151	0.00524109	0.109821	-0.0126592	0.133124	-0.224802	0.120948	-0.165054	0.208353	0.265844	0.0481374	0.0121755	0.114336	0.124496	0.189486	0.0224964	-0.0508789	-0.0707144	0.157475	-0.105386	0.0472504	0.305677	-0.0695049	0.130543	0.138849	0.239719	-0.240848	0.0266086	0.121593	0.0965167
CSF-1	0.263022	0.401709	0.379777	0.154572	0.392356	0.354136	0.479197	0.0156426	0.388324	0.220771	0.413482	0.206096	0.209886	0.388002	0.0045154	0.220851	-0.0558781	0.354217	-0.0181422	0.363732	0.027173	0.261893	0.114578	0.24617	0.0349137	0.236817	-0.0275762	0.400097	0.371392	0.212466	0.285196	0.39026	0.309708	0.0937752	0.385744	0.124738	0.0523303	0.077165	0.0421706	0.0607966	0.535236	0.282696	0.34309	0.380826	0.519755	0.146831	0.22577	0.29971	0.213272
Supplementery table S4. Spearman rank correlation matrix for male participants.
Statistically significant correlations (p < 0.05) are indicated in red.
[truncated: 43 more columns]
