# Supplementary material for: Significant Interplay Between Lipids, Cytokines, Chemokines, Growth Factors, and Blood Cells in an Outpatient Cohort
Source: Int J Mol Sci. 2025 Aug 11;26(16):7746. doi: 10.3390/ijms26167746 (PMC12387115; doi:10.3390/ijms26167746)
Supplement: Supplementary file 1 [file ijms-26-07746-s001.zip › 20250809_Suppl T5_females.xlsx]

## Sheet: Matrix females
	IL8	VEGFA	CD8A	MCP-3	GDNF	CDCP1	CD244	IL7	OPG	LAP TGF-beta-1	uPA	IL6	IL-17C	MCP-1	IL-17A	CXCL11	AXIN1	TRAIL	IL-20RA	CXCL9	CST5	IL-2RB	IL-1 alpha	OSM	IL2	CXCL1	TSLP	CCL4	CD6	SCF	IL18	SLAMF1	TGF-alpha	MCP-4	CCL11	TNFSF14	FGF-23	IL-10RA	FGF-5	MMP-1	LIF-R	FGF-21	CCL19	IL-15RA	IL-10RB	IL-22 RA1	IL-18R1	PD-L1	Beta-NGF
IL8	1	0.500991	0.155516	0.535552	0.258106	0.162811	0.362507	0.550176	0.367402	0.628267	0.247497	0.223041	0.284245	0.488716	0.333849	0.472392	0.423788	0.27338	0.130821	0.329586	0.029658	0.295119	0.392849	0.245874	0.220752	0.480695	0.181407	0.343108	0.164853	0.170764	0.390303	0.0786808	0.400733	0.574794	0.414101	0.546657	0.429417	0.289362	0.416322	0.492321	0.158255	0.198756	0.327707	0.290891	0.207051	0.214439	0.14085	0.349908	0.34644
VEGFA	0.500991	1	0.257944	0.477603	0.22996	0.351386	0.472375	0.609928	0.363754	0.696809	0.265487	0.348345	0.0975501	0.53281	0.365386	0.595944	0.489639	0.49947	0.190419	0.532793	0.070506	0.350984	0.233206	0.233949	0.321258	0.478534	0.163341	0.41663	0.35048	0.111209	0.350053	0.209195	0.444904	0.537696	0.323462	0.679571	0.464935	0.274157	0.394958	0.596773	0.182941	0.184491	0.431886	0.416724	0.404919	0.202481	0.398469	0.568541	0.41546
CD8A	0.155516	0.257944	1	0.103717	-0.0680288	0.235086	0.351471	0.131454	-0.0169901	0.241022	0.0532084	-0.00833703	0.000145215	0.187934	-0.0423087	0.228961	0.0519783	0.202464	0.054857	0.290523	0.123945	0.104982	0.120246	-0.0220043	-0.0270185	0.00331431	0.187874	0.178503	0.201541	0.029769	0.19967	0.251179	0.280324	0.0378242	0.219505	0.132846	0.16393	0.148392	0.0362866	0.152185	0.0850747	-0.00678238	0.082388	0.182321	0.3223	0.108082	0.211031	0.372288	0.0702499
MCP-3	0.535552	0.477603	0.103717	1	0.221487	0.270091	0.320694	0.489493	0.177461	0.578262	0.438771	0.477586	0.22703	0.518792	0.349233	0.425966	0.498129	0.354034	0.124124	0.331226	0.0872826	0.404508	0.244832	0.194494	0.209622	0.345372	0.189317	0.465123	0.264675	0.106263	0.358638	0.16534	0.326485	0.591144	0.284091	0.538892	0.400519	0.207298	0.33689	0.544248	0.104721	0.250564	0.373356	0.424651	0.189548	0.153518	0.162991	0.348234	0.32154
GDNF	0.258106	0.22996	-0.0680288	0.221487	1	0.117282	0.386562	0.27625	0.39079	0.318798	0.329133	0.122689	0.439394	0.324444	0.409343	0.307813	0.258926	0.312963	0.296084	0.137185	0.0957734	0.227107	0.190804	0.152886	0.179306	0.286218	0.206427	0.12749	0.23084	0.188446	0.180741	0.234462	0.247659	0.409078	0.387228	0.350907	0.294692	0.0969095	0.43438	0.176197	0.306007	-0.0467506	0.210408	0.232591	0.0384307	0.116283	0.184038	0.315646	0.257018
CDCP1	0.162811	0.351386	0.235086	0.270091	0.117282	1	0.285381	0.0919295	0.257175	0.250683	0.259063	0.282152	0.0516794	0.283835	-0.00228927	0.215208	0.119255	0.370793	-0.058624	0.301372	0.102334	-0.00333994	0.0607596	0.0928947	0.00887518	0.032306	0.232198	0.183312	0.283835	0.127721	0.315013	0.327587	0.219257	0.166074	0.104452	0.25047	0.321856	0.0178187	0.149298	0.13007	0.150597	0.117342	0.336232	0.283536	0.413495	0.110346	0.224314	0.367872	0.0813204
CD244	0.362507	0.472375	0.351471	0.320694	0.386562	0.285381	1	0.511335	0.390636	0.638304	0.384742	0.171114	0.39618	0.351924	0.196655	0.534869	0.481498	0.397273	0.153449	0.347431	0.0501247	0.35546	0.142182	0.160377	0.324615	0.440872	0.186703	0.311135	0.438796	0.172404	0.501324	0.319771	0.507022	0.498907	0.298425	0.551201	0.400784	0.226458	0.412077	0.452703	0.26834	0.0702412	0.215806	0.381821	0.342732	0.1811	0.220667	0.652142	0.511678
IL7	0.550176	0.609928	0.131454	0.489493	0.27625	0.0919295	0.511335	1	0.251956	0.813544	0.161257	0.198919	0.19282	0.407362	0.294436	0.623082	0.723545	0.236333	0.168056	0.262241	0.0646462	0.496703	0.269151	0.268758	0.384443	0.688181	0.100472	0.337735	0.22346	0.117983	0.486469	0.0850958	0.356571	0.642524	0.211176	0.725279	0.238579	0.291267	0.35095	0.683492	0.0958163	0.099959	0.202455	0.298391	0.267528	0.184833	0.223665	0.512343	0.512071
OPG	0.367402	0.363754	-0.0169901	0.177461	0.39079	0.257175	0.390636	0.251956	1	0.351548	0.265273	0.165716	0.226911	0.315466	0.17905	0.259875	0.187464	0.245652	0.147641	0.289797	0.0327587	0.206922	0.15274	0.0541822	0.232643	0.296306	0.16452	0.172712	0.269886	0.184841	0.332781	0.109099	0.250811	0.248761	0.294752	0.379258	0.228551	0.0410189	0.495703	0.174249	0.206906	0.0253613	0.304148	0.288969	0.160744	0.111602	0.278864	0.35394	0.346428
LAP TGF-beta-1	0.628267	0.696809	0.241022	0.578262	0.318798	0.250683	0.638304	0.813544	0.351548	1	0.322197	0.312229	0.22756	0.528812	0.361123	0.693623	0.74654	0.367539	0.206905	0.371109	0.0168107	0.412478	0.243892	0.222845	0.333849	0.61847	0.107237	0.42612	0.334686	0.220094	0.521671	0.262523	0.431143	0.744243	0.353453	0.790361	0.42108	0.241415	0.42272	0.692316	0.214564	0.168654	0.260011	0.385656	0.38874	0.228542	0.200302	0.573701	0.534139
uPA	0.247497	0.265487	0.0532084	0.438771	0.329133	0.259063	0.384742	0.161257	0.265273	0.322197	1	0.305882	0.372715	0.373296	0.232574	0.18825	0.227654	0.62843	0.166536	0.286603	0.127746	0.228952	0.164033	-0.0244986	0.153808	0.239451	0.0950132	0.281614	0.282836	0.291813	0.273576	0.390781	0.300014	0.360628	0.31035	0.28744	0.348857	0.0552841	0.276737	0.194938	0.462527	0.183457	0.293599	0.346277	0.230755	0.0984214	0.146727	0.272585	0.245345
IL6	0.223041	0.348345	-0.00833703	0.477586	0.122689	0.282152	0.171114	0.198919	0.165716	0.312229	0.305882	1	0.137348	0.446271	0.272995	0.212338	0.250624	0.396283	0.120392	0.159403	0.0245328	0.136775	0.0488092	0.302568	0.133965	0.206102	0.143652	0.339085	0.160403	0.0261643	0.208469	0.0910326	0.291224	0.361901	0.0531059	0.426624	0.193076	0.139568	0.11489	0.196706	0.0277062	0.230712	0.448432	0.325401	0.25123	0.110432	0.292779	0.228952	0.0481174
IL-17C	0.284245	0.0975501	0.000145215	0.22703	0.439394	0.0516794	0.39618	0.19282	0.226911	0.22756	0.372715	0.137348	1	0.268818	0.351411	0.124381	0.185883	0.240903	0.126115	0.0985496	0.00437353	0.231216	0.265453	0.00847371	0.232967	0.180476	0.10552	0.223298	0.237272	0.229089	0.113131	0.233856	0.326067	0.234556	0.295649	0.270885	0.3448	0.244789	0.239527	0.184901	0.295534	0.0434448	0.179827	0.284518	0.108749	0.120409	-0.0159053	0.202839	0.226595
MCP-1	0.488716	0.53281	0.187934	0.518792	0.324444	0.283835	0.351924	0.407362	0.315466	0.528812	0.373296	0.446271	0.268818	1	0.391362	0.452728	0.204975	0.434517	0.296947	0.402501	0.131283	0.28328	0.235051	0.251495	0.178973	0.379284	0.201652	0.511455	0.300133	0.220402	0.255843	0.360722	0.377627	0.629608	0.507654	0.556121	0.398409	0.263582	0.421388	0.352778	0.313899	0.260567	0.360167	0.416476	0.301389	0.211305	0.207888	0.415109	0.252969
IL-17A	0.333849	0.365386	-0.0423087	0.349233	0.409343	-0.00228927	0.196655	0.294436	0.17905	0.361123	0.232574	0.272995	0.351411	0.391362	1	0.349617	0.240877	0.324435	0.294333	0.283109	-0.118461	0.346021	0.176359	0.276865	0.282554	0.222332	0.0858048	0.220949	0.215037	0.0832508	0.036466	0.199517	0.319105	0.392387	0.284809	0.383897	0.235282	0.344646	0.250009	0.336838	0.158434	0.0347405	0.293787	0.131146	-0.0559931	0.0761609	0.0685414	0.100044	0.174839
CXCL11	0.472392	0.595944	0.228961	0.425966	0.307813	0.215208	0.534869	0.623082	0.259875	0.693623	0.18825	0.212338	0.124381	0.452728	0.349617	1	0.646949	0.332653	0.198628	0.475459	0.046836	0.32839	0.128805	0.177171	0.195852	0.578612	0.128438	0.279427	0.3438	0.11243	0.408335	0.2957	0.259311	0.541916	0.370204	0.684491	0.382111	0.205829	0.339384	0.7067	0.0776943	0.0584703	0.270492	0.361952	0.138142	0.168927	0.182894	0.565859	0.445545
AXIN1	0.423788	0.489639	0.0519783	0.498129	0.258926	0.119255	0.481498	0.723545	0.187464	0.74654	0.227654	0.250624	0.185883	0.204975	0.240877	0.646949	1	0.1927	0.140551	0.149195	-0.0563604	0.376542	0.167911	0.119614	0.306856	0.662265	0.0794752	0.208161	0.187942	0.0350565	0.388552	0.0679263	0.200943	0.517033	0.0699935	0.681476	0.195946	0.134674	0.229183	0.670926	-0.0861253	0.0918868	0.177555	0.224844	0.194084	0.177999	0.132812	0.495191	0.460507
TRAIL	0.27338	0.49947	0.202464	0.354034	0.312963	0.370793	0.397273	0.236333	0.245652	0.367539	0.62843	0.396283	0.240903	0.434517	0.324435	0.332653	0.1927	1	0.262847	0.461586	0.218864	0.169824	0.203779	0.110133	0.201891	0.250547	0.204078	0.451532	0.31445	0.311571	0.278684	0.365078	0.380488	0.410343	0.378105	0.405551	0.436088	0.103427	0.288021	0.224852	0.397334	0.23295	0.482796	0.34644	0.325606	0.0309564	0.346525	0.426812	0.24429
IL-20RA	0.130821	0.190419	0.054857	0.124124	0.296084	-0.058624	0.153449	0.168056	0.147641	0.206905	0.166536	0.120392	0.126115	0.296947	0.294333	0.198628	0.140551	0.262847	1	0.113259	0.0333994	0.177452	0.175146	0.0947398	0.196681	0.180912	0.236333	0.0266683	-0.0168535	0.142464	0.00636382	0.266896	0.204497	0.198261	0.313843	0.245866	0.108031	0.169209	0.304481	0.191376	0.197168	-0.0447859	0.144215	0.185952	0.12163	0.0826699	0.0717959	0.167074	0.265504
CXCL9	0.329586	0.532793	0.290523	0.331226	0.137185	0.301372	0.347431	0.262241	0.289797	0.371109	0.286603	0.159403	0.0985496	0.402501	0.283109	0.475459	0.149195	0.461586	0.113259	1	0.162709	0.0510131	0.11085	0.104392	0.0781768	0.264094	-0.055976	0.298203	0.353436	0.22563	0.348114	0.269689	0.314928	0.328322	0.334558	0.377627	0.356058	0.118205	0.264009	0.239545	0.299566	0.160462	0.429844	0.191666	0.2507	0.00371579	0.243534	0.425923	0.245337
CST5	0.029658	0.070506	0.123945	0.0872826	0.0957734	0.102334	0.0501247	0.0646462	0.0327587	0.0168107	0.127746	0.0245328	0.00437353	0.131283	-0.118461	0.046836	-0.0563604	0.218864	0.0333994	0.162709	1	0.0967472	0.168594	-0.0590597	-0.0196809	0.0682253	0.0475621	0.155576	0.0760498	0.193025	0.19569	0.0321608	0.0379865	0.0407797	0.101736	0.0848737	-0.0139577	-0.0595466	0.121024	-0.00956709	0.133747	-0.124381	0.0875047	0.163777	0.186524	0.0405747	0.00687635	0.0875389	-0.0362312
IL-2RB	0.295119	0.350984	0.104982	0.404508	0.227107	-0.00333994	0.35546	0.496703	0.206922	0.412478	0.228952	0.136775	0.231216	0.28328	0.346021	0.32839	0.376542	0.169824	0.177452	0.0510131	0.0967472	1	0.267366	0.131975	0.461791	0.341844	0.429861	0.144745	0.265119	-0.0556685	0.344475	0.179861	0.29529	0.284049	0.141994	0.423882	0.141243	0.282118	0.405158	0.453728	0.158622	0.0438549	0.0778436	0.403928	0.120511	0.257859	0.128336	0.336881	0.360027
IL-1 alpha	0.392849	0.233206	0.120246	0.244832	0.190804	0.0607596	0.142182	0.269151	0.15274	0.243892	0.164033	0.0488092	0.265453	0.235051	0.176359	0.128805	0.167911	0.203779	0.175146	0.11085	0.168594	0.267366	1	0.0241227	0.304917	0.172293	0.315304	0.175377	0.0835839	0.169765	0.200097	0.0967216	0.202199	0.260028	0.247309	0.359458	0.0616308	0.161111	0.27713	0.227346	0.177935	0.203736	0.0912717	0.210254	0.139406	0.182996	0.0915109	0.147999	0.325978
OSM	0.245874	0.233949	-0.0220043	0.194494	0.152886	0.0928947	0.160377	0.268758	0.0541822	0.222845	-0.0244986	0.302568	0.00847371	0.251495	0.276865	0.177171	0.119614	0.110133	0.0947398	0.104392	-0.0590597	0.131975	0.0241227	1	0.181544	0.240894	-0.0152475	0.19932	-0.041147	-0.181032	0.215558	-0.0510131	0.363712	0.338273	-0.016768	0.355947	0.131436	0.241381	0.0928435	0.245592	-0.00877697	0.0126251	0.257167	-0.0131377	0.0925616	0.0973964	0.114002	0.0959613	0.115941
IL2	0.220752	0.321258	-0.0270185	0.209622	0.179306	0.00887518	0.324615	0.384443	0.232643	0.333849	0.153808	0.133965	0.232967	0.178973	0.282554	0.195852	0.306856	0.201891	0.196681	0.0781768	-0.0196809	0.461791	0.304917	0.181544	1	0.279325	0.302081	0.175556	0.176248	0.0558479	0.220598	0.169004	0.272466	0.258346	-0.0249855	0.425932	0.110508	0.17372	0.275276	0.271236	0.175663	0.0646291	0.136109	0.261412	0.0991304	0.155422	0.174036	0.263642	0.472444
CXCL1	0.480695	0.478534	0.00331431	0.345372	0.286218	0.032306	0.440872	0.688181	0.296306	0.61847	0.239451	0.206102	0.180476	0.379284	0.222332	0.578612	0.662265	0.250547	0.180912	0.264094	0.0682253	0.341844	0.172293	0.240894	0.279325	1	0.0404124	0.306736	0.126354	0.158276	0.45231	0.147419	0.277856	0.55326	0.143113	0.622467	0.259704	0.145411	0.307975	0.492765	0.132398	0.117308	0.208059	0.249103	0.2408	0.108441	0.087052	0.434961	0.372425
TSLP	0.181407	0.163341	0.187874	0.189317	0.206427	0.232198	0.186703	0.100472	0.16452	0.107237	0.0950132	0.143652	0.10552	0.201652	0.0858048	0.128438	0.0794752	0.204078	0.236333	-0.055976	0.0475621	0.429861	0.315304	-0.0152475	0.302081	0.0404124	1	0.00913144	0.199679	-0.029359	0.0285731	0.236674	0.103316	0.100454	0.188104	0.232497	0.0484078	0.0611098	0.233608	0.141038	0.0975589	-0.00597943	0.0929118	0.263684	0.0637578	0.108655	0.222204	0.304985	0.170307
CCL4	0.343108	0.41663	0.178503	0.465123	0.12749	0.183312	0.311135	0.337735	0.172712	0.42612	0.281614	0.339085	0.223298	0.511455	0.220949	0.279427	0.208161	0.451532	0.0266683	0.298203	0.155576	0.144745	0.175377	0.19932	0.175556	0.306736	0.00913144	1	0.260712	0.198312	0.288098	0.191914	0.396915	0.362781	0.243858	0.472273	0.384204	0.183022	0.276557	0.292847	0.156213	0.239271	0.288303	0.328023	0.298767	0.127405	0.168851	0.272278	0.1209
CD6	0.164853	0.35048	0.201541	0.264675	0.23084	0.283835	0.438796	0.22346	0.269886	0.334686	0.282836	0.160403	0.237272	0.300133	0.215037	0.3438	0.187942	0.31445	-0.0168535	0.353436	0.0760498	0.265119	0.0835839	-0.041147	0.176248	0.126354	0.199679	0.260712	1	0.167467	0.302474	0.292369	0.334276	0.291156	0.28486	0.310546	0.250094	0.191137	0.331653	0.19141	0.273466	0.130557	0.316688	0.314048	0.100958	0.224434	0.171353	0.347576	0.25768
SCF	0.170764	0.111209	0.029769	0.106263	0.188446	0.127721	0.172404	0.117983	0.184841	0.220094	0.291813	0.0261643	0.229089	0.220402	0.0832508	0.11243	0.0350565	0.311571	0.142464	0.22563	0.193025	-0.0556685	0.169765	-0.181032	0.0558479	0.158276	-0.029359	0.198312	0.167467	1	0.177649	0.228397	0.128301	0.224963	0.383051	0.190078	0.164503	-0.0557198	0.247625	0.0539686	0.530979	0.0927495	0.0976783	0.161487	0.189676	-0.0498172	-0.0458708	0.164887	0.139778
IL18	0.390303	0.350053	0.19967	0.358638	0.180741	0.315013	0.501324	0.486469	0.332781	0.521671	0.273576	0.208469	0.113131	0.255843	0.036466	0.408335	0.388552	0.278684	0.00636382	0.348114	0.19569	0.344475	0.200097	0.215558	0.220598	0.45231	0.0285731	0.288098	0.302474	0.177649	1	0.227099	0.494132	0.426163	0.147197	0.445852	0.300569	0.142814	0.423019	0.369119	0.249966	-0.00462979	0.26236	0.287312	0.412436	0.258431	0.150964	0.525891	0.422153
SLAMF1	0.0786808	0.209195	0.251179	0.16534	0.234462	0.327587	0.319771	0.0850958	0.109099	0.262523	0.390781	0.0910326	0.233856	0.360722	0.199517	0.2957	0.0679263	0.365078	0.266896	0.269689	0.0321608	0.179861	0.0967216	-0.0510131	0.169004	0.147419	0.236674	0.191914	0.292369	0.228397	0.227099	1	0.246737	0.270381	0.361311	0.141883	0.277531	0.00527898	0.188463	0.109313	0.408699	0.0349113	0.164691	0.356827	0.287969	0.0516708	0.146752	0.303806	0.104328
TGF-alpha	0.400733	0.444904	0.280324	0.326485	0.247659	0.219257	0.507022	0.356571	0.250811	0.431143	0.300014	0.291224	0.326067	0.377627	0.319105	0.259311	0.200943	0.380488	0.204497	0.314928	0.0379865	0.29529	0.202199	0.363712	0.272466	0.277856	0.103316	0.396915	0.334276	0.128301	0.494132	0.246737	1	0.374355	0.181732	0.40737	0.427666	0.281102	0.529598	0.374167	0.289567	0.0718898	0.35429	0.340341	0.403876	0.19434	0.15907	0.347542	0.292275
MCP-4	0.574794	0.537696	0.0378242	0.591144	0.409078	0.166074	0.498907	0.642524	0.248761	0.744243	0.360628	0.361901	0.234556	0.629608	0.392387	0.541916	0.517033	0.410343	0.198261	0.328322	0.0407797	0.284049	0.260028	0.338273	0.258346	0.55326	0.100454	0.362781	0.291156	0.224963	0.426163	0.270381	0.374355	1	0.415707	0.680622	0.308872	0.277505	0.419935	0.520757	0.270446	0.121126	0.248924	0.299886	0.182245	0.0609304	0.147777	0.453984	0.391927
CCL11	0.414101	0.323462	0.219505	0.284091	0.387228	0.104452	0.298425	0.211176	0.294752	0.353453	0.31035	0.0531059	0.295649	0.507654	0.284809	0.370204	0.0699935	0.378105	0.313843	0.334558	0.101736	0.141994	0.247309	-0.016768	-0.0249855	0.143113	0.188104	0.243858	0.28486	0.383051	0.147197	0.361311	0.181732	0.415707	1	0.249001	0.319208	0.242697	0.399033	0.21104	0.386938	0.00330577	0.124765	0.401416	0.0998992	0.139355	0.07558	0.372997	0.255561
TNFSF14	0.546657	0.679571	0.132846	0.538892	0.350907	0.25047	0.551201	0.725279	0.379258	0.790361	0.28744	0.426624	0.270885	0.556121	0.383897	0.684491	0.681476	0.405551	0.245866	0.377627	0.0848737	0.423882	0.359458	0.355947	0.425932	0.622467	0.232497	0.472273	0.310546	0.190078	0.445852	0.141883	0.40737	0.680622	0.249001	1	0.372057	0.270945	0.388048	0.655448	0.115002	0.180476	0.363601	0.345193	0.312118	0.232164	0.30736	0.560913	0.473188
FGF-23	0.429417	0.464935	0.16393	0.400519	0.294692	0.321856	0.400784	0.238579	0.228551	0.42108	0.348857	0.193076	0.3448	0.398409	0.235282	0.382111	0.195946	0.436088	0.108031	0.356058	-0.0139577	0.141243	0.0616308	0.131436	0.110508	0.259704	0.0484078	0.384204	0.250094	0.164503	0.300569	0.277531	0.427666	0.308872	0.319208	0.372057	1	0.182706	0.267221	0.331115	0.22273	0.203805	0.359987	0.295871	0.383931	0.20395	0.146411	0.447261	0.179366
IL-10RA	0.289362	0.274157	0.148392	0.207298	0.0969095	0.0178187	0.226458	0.291267	0.0410189	0.241415	0.0552841	0.139568	0.244789	0.263582	0.344646	0.205829	0.134674	0.103427	0.169209	0.118205	-0.0595466	0.282118	0.161111	0.241381	0.17372	0.145411	0.0611098	0.183022	0.191137	-0.0557198	0.142814	0.00527898	0.281102	0.277505	0.242697	0.270945	0.182706	1	0.0658079	0.238426	0.0732439	-0.0786808	0.241227	0.225877	0.0787064	0.249001	-0.0174599	0.189061	0.0600464
FGF-5	0.416322	0.394958	0.0362866	0.33689	0.43438	0.149298	0.412077	0.35095	0.495703	0.42272	0.276737	0.11489	0.239527	0.421388	0.250009	0.339384	0.229183	0.288021	0.304481	0.264009	0.121024	0.405158	0.27713	0.0928435	0.275276	0.307975	0.233608	0.276557	0.331653	0.247625	0.423019	0.188463	0.529598	0.419935	0.399033	0.388048	0.267221	0.0658079	1	0.446689	0.410408	0.1412	0.200695	0.312895	0.127738	0.200823	0.165784	0.340529	0.422905
MMP-1	0.492321	0.596773	0.152185	0.544248	0.176197	0.13007	0.452703	0.683492	0.174249	0.692316	0.194938	0.196706	0.184901	0.352778	0.336838	0.7067	0.670926	0.224852	0.191376	0.239545	-0.00956709	0.453728	0.227346	0.245592	0.271236	0.492765	0.141038	0.292847	0.19141	0.0539686	0.369119	0.109313	0.374167	0.520757	0.21104	0.655448	0.331115	0.238426	0.446689	1	0.0231832	0.105392	0.220496	0.361029	0.21186	0.245891	0.138082	0.435397	0.450564
LIF-R	0.158255	0.182941	0.0850747	0.104721	0.306007	0.150597	0.26834	0.0958163	0.206906	0.214564	0.462527	0.0277062	0.295534	0.313899	0.158434	0.0776943	-0.0861253	0.397334	0.197168	0.299566	0.133747	0.158622	0.177935	-0.00877697	0.175663	0.132398	0.0975589	0.156213	0.273466	0.530979	0.249966	0.408699	0.289567	0.270446	0.386938	0.115002	0.22273	0.0732439	0.410408	0.0231832	1	0.240203	0.142166	0.226514	0.19569	-0.0623998	0.131202	0.173207	0.207624
FGF-21	0.198756	0.184491	-0.00678238	0.250564	-0.0467506	0.117342	0.0702412	0.099959	0.0253613	0.168654	0.183457	0.230712	0.0434448	0.260567	0.0347405	0.0584703	0.0918868	0.23295	-0.0447859	0.160462	-0.124381	0.0438549	0.203736	0.0126251	0.0646291	0.117308	-0.00597943	0.239271	0.130557	0.0927495	-0.00462979	0.0349113	0.0718898	0.121126	0.00330577	0.180476	0.203805	-0.0786808	0.1412	0.105392	0.240203	1	0.09884	0.0100454	0.111542	0.0423685	-0.00342536	0.0415827	0.104803
CCL19	0.327707	0.431886	0.082388	0.373356	0.210408	0.336232	0.215806	0.202455	0.304148	0.260011	0.293599	0.448432	0.179827	0.360167	0.293787	0.270492	0.177555	0.482796	0.144215	0.429844	0.0875047	0.0778436	0.0912717	0.257167	0.136109	0.208059	0.0929118	0.288303	0.316688	0.0976783	0.26236	0.164691	0.35429	0.248924	0.124765	0.363601	0.359987	0.241227	0.200695	0.220496	0.142166	0.09884	1	0.295657	0.230712	0.177282	0.371681	0.25633	0.0559548
IL-15RA	0.290891	0.416724	0.182321	0.424651	0.232591	0.283536	0.381821	0.298391	0.288969	0.385656	0.346277	0.325401	0.284518	0.416476	0.131146	0.361952	0.224844	0.34644	0.185952	0.191666	0.163777	0.403928	0.210254	-0.0131377	0.261412	0.249103	0.263684	0.328023	0.314048	0.161487	0.287312	0.356827	0.340341	0.299886	0.401416	0.345193	0.295871	0.225877	0.312895	0.361029	0.226514	0.0100454	0.295657	1	0.371049	0.244268	0.176872	0.427324	0.317965
IL-10RB	0.207051	0.404919	0.3223	0.189548	0.0384307	0.413495	0.342732	0.267528	0.160744	0.38874	0.230755	0.25123	0.108749	0.301389	-0.0559931	0.138142	0.194084	0.325606	0.12163	0.2507	0.186524	0.120511	0.139406	0.0925616	0.0991304	0.2408	0.0637578	0.298767	0.100958	0.189676	0.412436	0.287969	0.403876	0.182245	0.0998992	0.312118	0.383931	0.0787064	0.127738	0.21186	0.19569	0.111542	0.230712	0.371049	1	0.221939	0.310734	0.441427	0.205941
IL-22 RA1	0.214439	0.202481	0.108082	0.153518	0.116283	0.110346	0.1811	0.184833	0.111602	0.228542	0.0984214	0.110432	0.120409	0.211305	0.0761609	0.168927	0.177999	0.0309564	0.0826699	0.00371579	0.0405747	0.257859	0.182996	0.0973964	0.155422	0.108441	0.108655	0.127405	0.224434	-0.0498172	0.258431	0.0516708	0.19434	0.0609304	0.139355	0.232164	0.20395	0.249001	0.200823	0.245891	-0.0623998	0.0423685	0.177282	0.244268	0.221939	1	0.159326	0.155465	0.229846
IL-18R1	0.14085	0.398469	0.211031	0.162991	0.184038	0.224314	0.220667	0.223665	0.278864	0.200302	0.146727	0.292779	-0.0159053	0.207888	0.0685414	0.182894	0.132812	0.346525	0.0717959	0.243534	0.00687635	0.128336	0.0915109	0.114002	0.174036	0.087052	0.222204	0.168851	0.171353	-0.0458708	0.150964	0.146752	0.15907	0.147777	0.07558	0.30736	0.146411	-0.0174599	0.165784	0.138082	0.131202	-0.00342536	0.371681	0.176872	0.310734	0.159326	1	0.366121	0.0392636
PD-L1	0.349908	0.568541	0.372288	0.348234	0.315646	0.367872	0.652142	0.512343	0.35394	0.573701	0.272585	0.228952	0.202839	0.415109	0.100044	0.565859	0.495191	0.426812	0.167074	0.425923	0.0875389	0.336881	0.147999	0.0959613	0.263642	0.434961	0.304985	0.272278	0.347576	0.164887	0.525891	0.303806	0.347542	0.453984	0.372997	0.560913	0.447261	0.189061	0.340529	0.435397	0.173207	0.0415827	0.25633	0.427324	0.441427	0.155465	0.366121	1	0.460703
Beta-NGF	0.34644	0.41546	0.0702499	0.32154	0.257018	0.0813204	0.511678	0.512071	0.346428	0.534139	0.245345	0.0481174	0.226595	0.252969	0.174839	0.445545	0.460507	0.24429	0.265504	0.245337	-0.0362312	0.360027	0.325978	0.115941	0.472444	0.372425	0.170307	0.1209	0.25768	0.139778	0.422153	0.104328	0.292275	0.391927	0.255561	0.473188	0.179366	0.0600464	0.422905	0.450564	0.207624	0.104803	0.0559548	0.317965	0.205941	0.229846	0.0392636	0.460703	1
CXCL5	0.494456	0.578305	0.0670123	0.424087	0.3496	0.165135	0.557633	0.73178	0.354136	0.786252	0.323931	0.253357	0.270749	0.395386	0.372296	0.641388	0.775942	0.288935	0.124611	0.285244	-0.00722657	0.389235	0.23459	0.131684	0.328296	0.662564	0.0653466	0.320463	0.320805	0.165767	0.419713	0.189804	0.291976	0.684013	0.222187	0.682578	0.253758	0.181886	0.355981	0.58724	0.134828	0.126892	0.211117	0.283032	0.283929	0.177077	0.147649	0.557403	0.56015
TRANCE	0.0728893	0.252879	0.0869495	0.283254	0.0385246	0.22879	0.168757	0.0920149	-0.165758	0.148025	0.336975	0.298698	0.109928	0.312007	0.178093	0.170696	0.0217053	0.520569	0.0611525	0.33173	0.0589999	0.125893	-0.0247292	0.0307343	-0.0120614	0.00208426	0.0664913	0.282502	0.360944	0.101266	0.0894523	0.261284	0.256424	0.203437	0.132521	0.164545	0.364685	0.00843954	0.0931595	0.0527727	0.143934	0.351539	0.439129	0.206239	0.261797	0.1054	0.241877	0.184747	0.0675891
HGF	0.51131	0.54183	0.130249	0.483454	0.28076	0.359953	0.4185	0.458964	0.337624	0.578612	0.318627	0.484266	0.119614	0.561605	0.298015	0.369597	0.334532	0.504203	0.212962	0.306676	0.0967557	0.197543	0.194682	0.621382	0.283135	0.355503	0.198714	0.445604	0.208469	0.22211	0.363942	0.165485	0.464738	0.5832	0.262975	0.628122	0.36085	0.214807	0.308325	0.386732	0.229888	0.245003	0.431108	0.266127	0.32224	0.0953975	0.259311	0.4021	0.31463
IL-12B	0.154509	0.321835	0.357387	0.220851	0.0169816	0.443893	0.196245	0.0859203	0.186717	0.187182	0.17334	0.175211	-0.0679777	0.227902	0.0788005	0.206419	0.0761867	0.321233	0.0549938	0.444982	0.111166	0.0540627	-0.0382855	-0.00716252	0.133948	0.118068	0.0820209	0.244064	0.265654	0.166062	0.303858	0.28182	0.176586	0.0936723	0.0359236	0.141465	0.247792	0.059346	0.0354795	0.0556345	0.170854	0.0237768	0.322659	0.224656	0.357455	0.0493133	0.377581	0.290661	-0.0510816
IL-24	0.195843	0.316508	0.0980541	0.183312	-0.00364745	0.126362	0.162478	0.258166	0.112302	0.353299	0.0727611	0.231566	-0.072522	0.161018	0.0727013	0.166083	0.276942	0.221068	0.179075	0.0838402	-0.0320241	0.303208	0.226005	0.0725134	0.268357	0.226501	0.372612	0.159736	0.0852838	-0.0996344	0.0855486	0.0373544	0.12157	0.173301	0.0670465	0.27976	-0.00577442	0.143959	0.264205	0.305993	0.0484036	0.205812	0.0633222	0.135186	0.180212	0.0122066	0.179468	0.151485	0.169193
IL13	0.159582	0.103829	0.084814	0.0656627	0.145958	0.0146838	0.225817	0.130574	-0.019194	0.0893242	0.0619469	0.0567619	0.287004	0.197723	0.168466	0.144096	0.102163	0.203634	0.199286	-0.0402245	0.0698739	0.375517	0.328194	0.108809	0.278172	0.0656883	0.465089	0.0745208	0.170115	0.0663546	0.00698739	0.23348	0.172515	0.17102	0.101778	0.231242	0.0476219	0.0780059	0.248719	0.214038	0.109975	0.0856767	-0.0057488	0.150425	0.000905457	0.0713773	0.136613	0.262531	0.161676
ARTN	0.06521	0.199329	-0.0926385	0.240851	0.26359	0.0239775	0.141601	0.227962	0.0317935	0.166049	0.207802	0.15878	0.0786039	0.124825	0.263462	0.158062	0.224827	0.181664	0.258115	0.0406089	-0.0272747	0.273679	0.0874962	0.205846	0.202113	0.258551	0.201165	-0.104102	0.0625534	-0.0466225	-0.00680801	0.214713	0.0464175	0.272551	0.0824051	0.225416	0.0281887	0.141422	0.109475	0.196006	0.0686739	-0.0275481	0.066833	0.253007	0.0717703	-0.0911265	0.130727	0.104478	0.0560317
MMP-10	0.313476	0.250316	0.160889	0.254878	0.124312	0.178272	0.242073	0.151954	0.19985	0.259789	0.244115	0.058308	0.169517	0.27004	0.114011	0.181424	-0.00462979	0.252238	0.137553	0.403953	0.113114	0.213372	0.268408	-0.0479465	0.0717617	0.109125	0.190445	0.060247	0.198577	0.211433	0.269638	0.319139	0.259166	0.242329	0.366898	0.169636	0.351462	0.201848	0.324145	0.0714713	0.437106	0.0793898	0.182868	0.28035	0.213235	0.0853009	0.0363891	0.326323	0.196408
IL10	0.182364	0.388501	0.287961	0.215106	0.225313	0.342271	0.333823	0.297109	0.161214	0.36243	0.220035	0.312869	0.166578	0.39987	0.203113	0.30935	0.182603	0.354025	0.096192	0.43145	0.231413	0.254843	0.137484	0.18819	0.134238	0.315441	0.112678	0.392242	0.199645	0.240493	0.329074	0.325272	0.319148	0.200337	0.21666	0.402544	0.272397	0.210117	0.106084	0.189497	0.15819	-0.0123347	0.346585	0.408429	0.441982	0.0893583	0.209878	0.475732	0.0978066
TNF	0.479875	0.614079	0.317012	0.51441	0.139996	0.409591	0.433304	0.497702	0.225117	0.513121	0.252255	0.370793	0.0627926	0.461706	0.26107	0.460527	0.309401	0.431946	0.149383	0.532357	0.183338	0.44305	0.197689	0.268169	0.27361	0.329552	0.301688	0.332311	0.395608	0.086642	0.449064	0.250171	0.418893	0.382675	0.346004	0.494516	0.368564	0.253366	0.335079	0.420448	0.122903	0.052525	0.440103	0.426906	0.369794	0.152646	0.337718	0.535928	0.287906
CCL23	0.271355	0.295999	0.340998	0.128583	0.28129	0.189258	0.365249	0.407737	0.181091	0.425838	0.116906	0.171618	0.201866	0.255031	0.13153	0.322078	0.262634	0.208494	0.0535244	0.255339	-0.0254467	0.0866676	0.0174599	0.236982	-0.0040831	0.276557	-0.0303157	0.147564	0.0763061	0.122476	0.291711	0.208896	0.321736	0.354444	0.194579	0.269356	0.166057	0.150152	0.148666	0.11806	0.152971	-0.122792	0.284382	0.0843014	0.263514	-0.0109167	0.243252	0.286944	0.202323
CD5	0.219214	0.462415	0.381377	0.22504	0.00290429	0.383025	0.35171	0.265905	0.170439	0.388364	0.291685	0.293761	0.134426	0.256031	0.105742	0.244815	0.155337	0.438395	0.105836	0.528522	0.179366	0.138928	0.126038	0.0414375	0.111943	0.16581	0.10001	0.314458	0.378831	0.204898	0.375483	0.329868	0.442085	0.202771	0.15585	0.330124	0.355853	0.196604	0.0939881	0.202985	0.237192	0.0645693	0.53662	0.370938	0.541053	0.132333	0.381735	0.384956	0.101651
CCL3	0.451191	0.606391	0.327391	0.500154	0.122843	0.353692	0.4236	0.426197	0.248232	0.531922	0.255176	0.33876	0.140961	0.446074	0.147393	0.424676	0.319754	0.416988	0.0498172	0.42852	0.207503	0.198363	0.154688	0.276839	0.202771	0.377217	0.070395	0.732899	0.345936	0.0906567	0.379993	0.163725	0.488861	0.350583	0.181228	0.507414	0.547169	0.24432	0.255877	0.433637	0.100117	0.155457	0.469326	0.429904	0.425377	0.167159	0.228995	0.402117	0.165426
Flt3L	0.125423	0.0634462	-0.0405406	0.167313	0.000158028	0.2435	-0.0704421	0.0475665	0.171059	0.0558864	0.125496	0.0683151	0.0900547	0.262929	-0.0220129	0.0741366	-0.011015	0.00471949	-0.126055	0.0912378	0.125052	0.108646	0.063254	-0.0909943	0.0283468	0.113789	0.0616096	0.0649496	0.0945905	0.146419	0.165058	0.177572	-0.00229354	0.130805	0.0992545	0.174711	0.0323232	0.0969866	0.0484335	0.0158413	0.0581887	0.108403	0.0331859	0.160223	0.0893372	0.0732055	-0.0523628	0.0701389	0.0344118
CXCL6	0.497651	0.554054	0.281426	0.491509	0.236529	0.151895	0.54312	0.682125	0.158352	0.754647	0.269365	0.127866	0.134127	0.359731	0.256569	0.661137	0.693511	0.327792	0.124765	0.36882	0.0811323	0.39108	0.129352	0.199833	0.209092	0.587898	0.156371	0.364779	0.361858	0.188019	0.447577	0.293334	0.365591	0.61583	0.28521	0.630881	0.32804	0.140568	0.31011	0.643985	0.143814	0.0926214	0.19012	0.23061	0.170004	0.0840366	0.0984812	0.515957	0.401866
CXCL10	0.293872	0.578365	0.288713	0.444537	0.15069	0.42061	0.376465	0.347644	0.218617	0.440556	0.274157	0.276489	0.0886322	0.51816	0.271013	0.528026	0.258072	0.48916	0.0977295	0.700849	0.13095	0.125098	0.162726	0.143148	0.141764	0.317422	0.128823	0.418885	0.374475	0.170602	0.28978	0.267648	0.289994	0.427743	0.348592	0.505783	0.348755	0.155764	0.283938	0.346312	0.166801	0.100301	0.426701	0.356519	0.272372	0.0767844	0.336104	0.438181	0.193153
4E-BP1	0.562348	0.484172	0.118256	0.47914	0.218454	0.162623	0.513514	0.698645	0.222426	0.767281	0.243201	0.259815	0.179656	0.338436	0.256483	0.62087	0.730789	0.179947	0.106041	0.207153	-0.0860184	0.342715	0.136288	0.378848	0.308385	0.535629	0.0532169	0.260601	0.188514	-0.000239177	0.438642	0.0240202	0.405158	0.57406	0.138894	0.693981	0.320848	0.166655	0.34913	0.654995	0.035377	0.160565	0.163879	0.191581	0.280581	0.242637	0.136305	0.416561	0.4055
IL-20	0.266443	0.334805	-0.146795	0.276907	0.343279	-0.00389517	0.274652	0.39208	0.241355	0.361576	0.183961	0.123424	0.324393	0.285236	0.313416	0.272167	0.40579	0.116479	0.37128	0.087368	0.0807309	0.401579	0.348883	0.0700875	0.484385	0.27625	0.282443	0.0884272	0.115215	0.0450166	0.254886	0.14132	0.299988	0.345833	0.124868	0.456376	0.0987802	0.100736	0.443648	0.446476	0.165934	0.0109936	0.0921259	0.185892	0.102112	0.172908	0.142003	0.237853	0.394396
SIRT2	0.532947	0.54582	0.111559	0.494388	0.247899	0.163187	0.546153	0.779778	0.270415	0.794658	0.266922	0.261814	0.214047	0.286312	0.250786	0.676581	0.918406	0.228158	0.0983531	0.226638	-0.0430861	0.381462	0.182842	0.21977	0.32652	0.663691	0.0666707	0.250658	0.22809	0.0533451	0.488596	0.0558991	0.310503	0.576921	0.132837	0.74127	0.26459	0.169935	0.300236	0.712031	-0.0267964	0.104068	0.177478	0.245029	0.302576	0.236862	0.177777	0.552371	0.485988
CCL28	0.414349	0.41276	0.127883	0.270091	0.377524	0.018092	0.322701	0.461851	0.363139	0.46145	0.15667	0.0352445	0.201225	0.438574	0.409933	0.461108	0.273943	0.146804	0.234923	0.286193	0.133051	0.322411	0.138022	0.030572	0.106383	0.321403	0.201456	0.23008	0.263445	0.289832	0.249718	0.239903	0.199021	0.441478	0.489852	0.392772	0.137271	0.339307	0.400545	0.358783	0.275802	-0.0853521	0.150263	0.360978	0.0981054	0.117069	0.112755	0.367069	0.256774
DNER	0.1978	0.129805	0.0605289	0.117914	0.402749	0.0363976	0.268297	0.154218	0.340887	0.19979	0.293863	-0.0151194	0.270253	0.324	0.142464	0.106989	0.0422917	0.173344	0.152851	0.0923139	0.060435	0.118974	0.21221	0.186114	0.106596	0.128148	0.109509	0.227936	0.143686	0.203121	0.274951	0.180263	0.293359	0.20776	0.286047	0.264974	0.129147	0.0564885	0.390833	0.145095	0.367693	-0.0190658	0.134845	0.140764	0.219385	0.154995	0.348532	0.206752	0.192858
EN-RAGE	0.413742	0.248351	0.118273	0.411428	0.278761	0.113285	0.322949	0.261412	0.178349	0.369153	0.347849	0.404867	0.27027	0.280649	0.302508	0.21045	0.276002	0.252528	0.0505347	0.137245	-0.0882564	0.176769	0.0953634	0.180485	0.0236956	0.259883	-0.0312126	0.217591	0.200738	0.19639	0.195126	0.116906	0.368401	0.351548	0.0937404	0.304755	0.297391	0.115283	0.136955	0.237418	0.264637	0.115053	0.342741	0.214354	0.15708	0.0924249	0.174343	0.168782	0.088846
CD40	0.396633	0.5242	0.142917	0.349848	0.295674	0.21022	0.665989	0.591289	0.363379	0.723357	0.233258	0.187045	0.220453	0.302346	0.197449	0.602727	0.780666	0.301286	0.216652	0.27941	-0.065936	0.26078	0.0872314	-0.0128131	0.281862	0.589	0.110987	0.220598	0.267699	0.184423	0.367795	0.18532	0.272594	0.504126	0.237392	0.618794	0.305942	0.152322	0.324367	0.531751	0.0572019	0.0561298	0.220761	0.25029	0.31843	0.0715994	0.164084	0.618965	0.489849
IL33	0.396795	0.167732	-0.183722	0.286278	0.270074	-0.0478013	0.141473	0.320036	0.164426	0.323017	0.0806796	0.033724	0.110192	0.186857	0.26418	0.314791	0.243252	0.0151365	0.169619	0.0939539	-0.0882222	0.28334	0.231344	0.317149	0.318302	0.243568	0.0939967	0.126268	-0.025592	0.0399597	0.144284	-0.0737776	0.109552	0.309162	0.116163	0.414998	0.142866	0.127174	0.326528	0.373638	-0.0119461	0.0821147	0.0714542	0.150989	-0.101283	0.124851	-0.064501	0.107297	0.241211
IFN-gamma	0.0658506	0.293846	0.311426	0.202737	0.0761267	0.351514	0.184705	0.102889	0.18426	0.178435	0.243183	0.157447	0.0267708	0.305882	0.0216455	0.323991	0.00726074	0.39079	0.131667	0.507209	0.170918	0.0641764	0.081474	-0.037995	0.030777	0.0875303	0.103026	0.289345	0.231763	0.133068	0.126294	0.321813	0.0906311	0.100113	0.215456	0.220103	0.231336	-0.0392421	0.156909	0.177717	0.134584	0.137629	0.248744	0.329227	0.190069	0.00521065	0.198748	0.281221	0.0805773
FGF-19	0.055062	0.0713602	0.206632	-0.0569498	0.185046	0.0946117	0.232848	0.167817	0.0892387	0.144856	0.115241	-0.116206	0.297434	0.101505	0.146394	0.0903492	0.0572232	0.10171	0.204351	0.0969095	0.0751017	0.142046	0.0697629	-0.135494	0.22246	0.185149	0.135801	-0.0130181	0.182415	0.0775788	-0.0993269	0.291813	0.185969	0.03779	0.180066	0.14899	0.11185	0.101309	0.14782	0.047229	0.179597	0.0601018	0.0290686	0.126542	0.0792787	0.134161	0.132607	0.164571	0.0877014
IL4	0.141764	0.137911	-0.138304	0.166578	0.435559	-0.015743	0.0940906	0.172259	0.257321	0.151211	0.10382	0.0316141	0.251008	0.158156	0.331927	0.0939454	0.152971	0.130608	0.372604	0.0150169	-0.126832	0.241355	0.146009	0.0758277	0.223904	0.0740681	0.304063	0.114634	0.110807	0.0838658	-0.0660044	0.127712	0.201097	0.202788	0.132684	0.188121	0.132393	0.116855	0.294179	0.168065	0.170055	0.0819951	0.159181	0.101069	-0.0518502	-0.175274	0.0795606	0.0592562	0.0954789
LIF	0.324256	0.188181	-0.208964	0.268998	0.333208	-0.0122151	0.151544	0.295358	0.2094	0.223844	0.114873	0.0838316	0.302833	0.296511	0.273627	0.173566	0.214491	0.0985325	0.264812	-0.0115147	-0.106161	0.277864	0.331679	0.175223	0.394113	0.146898	0.257867	0.127439	0.00650904	0.0460416	0.0296238	0.147624	0.185781	0.265931	0.153483	0.311238	0.126747	0.281922	0.285236	0.29271	0.19663	0.114805	0.201233	0.204249	-0.00947313	0.0515342	0.104862	0.183902	0.344694
NRTN	0.405192	0.365523	0.0522261	0.219778	0.336582	0.069985	0.38944	0.450302	0.238537	0.473255	0.205829	0.196236	0.336258	0.363566	0.264171	0.400647	0.343783	0.200106	0.241919	0.00345953	0.00887518	0.409685	0.3172	0.251076	0.363028	0.295316	0.235291	0.254169	0.240467	-0.0520894	0.196775	0.136801	0.362003	0.363011	0.162538	0.500965	0.218514	0.29775	0.31972	0.382889	0.0795223	0.0171866	0.11267	0.281981	0.126209	0.314578	0.188719	0.334071	0.384376
MCP-2	0.379429	0.503024	0.171593	0.424078	0.157319	0.230977	0.384392	0.470863	0.203523	0.490792	0.30525	0.331081	0.126209	0.509926	0.297289	0.488699	0.387937	0.300629	0.131189	0.366582	-0.0287269	0.336206	0.277582	0.263804	0.225595	0.340879	0.151732	0.209929	0.127644	0.0929801	0.306489	0.214158	0.284629	0.502503	0.381402	0.535287	0.165075	0.235684	0.245968	0.422737	0.192786	0.099139	0.203685	0.294103	0.104529	0.172498	0.304977	0.47586	0.395527
CASP-8	0.55865	0.549347	0.0532511	0.518476	0.227005	0.197936	0.511677	0.747839	0.252341	0.773516	0.264325	0.299347	0.222068	0.378583	0.303473	0.6361	0.772372	0.253818	0.155909	0.236598	-0.0667902	0.43567	0.228329	0.295145	0.386604	0.601394	0.125867	0.294752	0.209733	0.0702327	0.483215	0.144455	0.411316	0.625807	0.175129	0.719949	0.296802	0.190616	0.372134	0.694289	0.0744099	0.113045	0.222426	0.315637	0.320028	0.267366	0.188941	0.516187	0.460152
CCL25	0.244499	0.256962	0.182774	0.0681228	0.141994	0.107912	0.287021	0.137066	0.229678	0.233557	0.220632	0.110602	0.280376	0.2374	0.165724	0.127379	-0.0485017	0.255646	0.2002	0.249812	-0.00588547	0.119162	0.127225	0.0506629	0.0986521	0.0608877	0.105511	0.211868	0.25867	0.209075	0.154312	0.345158	0.39911	0.142071	0.299048	0.273089	0.34304	0.170072	0.372202	0.0925872	0.389808	0.111303	0.188865	0.239519	0.235248	0.251085	0.236538	0.192649	0.0985711
CX3CL1	0.23459	0.235854	0.215499	0.195895	0.275028	0.22475	0.194101	0.196766	0.217199	0.251819	0.287568	0.0896488	0.258832	0.354128	0.0159565	0.156952	-0.0306745	0.290908	0.309777	0.285689	0.201063	0.140448	0.245234	-0.0490142	0.125961	0.122262	0.170004	0.247822	0.141755	0.374492	0.321984	0.363293	0.351941	0.242005	0.458716	0.226843	0.287687	0.0811152	0.38634	0.169816	0.452648	-0.0341596	0.170593	0.334404	0.386963	0.173446	0.192529	0.340691	0.214538
TNFRSF9	0.336941	0.53	0.456436	0.403518	0.0830799	0.469069	0.471777	0.343715	0.1927	0.442879	0.387023	0.300176	0.213021	0.396223	0.15356	0.333823	0.194297	0.47469	0.160556	0.545931	0.161598	0.246882	0.14489	0.108954	0.153868	0.200789	0.13423	0.364369	0.376576	0.193349	0.418013	0.452071	0.507953	0.217694	0.258961	0.370315	0.462338	0.166818	0.212885	0.301671	0.272304	0.142849	0.476877	0.48641	0.629198	0.260601	0.301449	0.490544	0.238195
NT-3	0.315637	0.394984	0.0145984	0.293001	0.247864	0.00980627	0.381855	0.412581	0.283416	0.409873	0.0514402	0.191111	0.188215	0.169995	0.232019	0.440334	0.426966	0.0786893	0.173335	0.222631	0.0131377	0.205598	0.111269	0.113464	0.215388	0.323573	0.0358082	0.156183	0.0887091	0.064296	0.162384	0.019715	0.275387	0.213372	0.177487	0.40163	0.228175	0.179759	0.3148	0.445553	-0.091904	-0.00646633	0.292018	0.320062	0.0396778	0.064202	0.195143	0.303798	0.232075
TWEAK	0.456521	0.390576	0.181647	0.418193	0.495421	0.162632	0.631078	0.47123	0.337428	0.557778	0.517041	0.106912	0.410659	0.438702	0.261463	0.462851	0.396411	0.401186	0.279812	0.292514	0.163939	0.378951	0.20418	0.0434448	0.229636	0.393857	0.162726	0.317849	0.317004	0.449013	0.407268	0.31445	0.377883	0.526028	0.532263	0.459323	0.3704	0.226356	0.489809	0.407293	0.481947	-0.0206034	0.141935	0.325418	0.195579	0.0655175	0.144745	0.487144	0.358562
CCL20	0.313126	0.411163	0.121101	0.29166	0.134597	0.178529	0.244337	0.274328	0.225134	0.289259	0.303601	0.248198	0.320369	0.239545	0.369717	0.184192	0.265179	0.320908	0.181672	0.330124	0.143711	0.221333	0.240459	0.228252	0.23418	0.196484	-0.0156234	0.253408	0.325674	0.139056	0.174394	0.186353	0.376166	0.215729	0.134289	0.38294	0.204804	0.242492	0.144232	0.300697	0.123937	0.0516025	0.524447	0.28211	0.232489	0.235239	0.220632	0.137629	0.128588
ST1A1	0.335361	0.317448	0.0219787	0.333054	0.237144	0.0573086	0.335028	0.56984	0.0936635	0.525156	0.134828	0.11226	0.171157	0.157601	0.145924	0.505245	0.815902	0.0181946	0.0818584	0.0727013	-0.0487153	0.310418	0.230353	0.0120187	0.249846	0.575204	0.0539003	0.0727355	0.0935439	-0.0233796	0.284553	0.0215772	0.120947	0.354854	0.0383196	0.522337	0.136989	0.0833276	0.192059	0.500487	-0.120896	0.107553	0.08929	0.121664	0.180229	0.17577	0.0945348	0.40069	0.316108
STAMBP	0.512036	0.559905	0.0868811	0.483898	0.247941	0.161026	0.550492	0.75879	0.243354	0.806993	0.244952	0.243491	0.200952	0.280042	0.249599	0.69071	0.933056	0.204505	0.0952865	0.195895	-0.0868811	0.368837	0.179118	0.205727	0.320489	0.661265	0.0563262	0.25574	0.238801	0.0396607	0.474741	0.0557027	0.317482	0.587428	0.116958	0.73008	0.27174	0.161385	0.313109	0.71684	-0.0395327	0.11243	0.143669	0.251854	0.289498	0.210074	0.136972	0.545461	0.52406
IL5	0.144531	0.260883	0.0455291	0.133068	0.193605	0.141004	0.193682	0.281563	-0.0177333	0.265632	0.178401	0.161564	0.0636553	0.215012	0.294632	0.290506	0.247446	0.211441	0.095389	0.106665	-0.0604691	0.235726	0.0648341	0.221273	0.165417	0.32652	0.0948252	0.122365	0.11507	0.144907	0.168261	0.174992	0.0814398	0.326776	0.136331	0.289234	0.192051	0.284288	0.0143933	0.25955	0.160979	0.0993269	0.0350907	0.175992	0.130932	0.081363	0.0109936	0.304968	0.143127
ADA	0.475971	0.558342	0.128507	0.393558	0.233181	0.337377	0.471324	0.588513	0.368999	0.6446	0.270757	0.293974	0.119144	0.395608	0.302892	0.547434	0.544658	0.345936	0.171405	0.347063	-0.0699081	0.381795	0.147179	0.289319	0.28351	0.484906	0.167928	0.282648	0.303482	0.0967814	0.549834	0.177751	0.504835	0.460775	0.221487	0.647854	0.322778	0.212697	0.479311	0.527531	0.0953978	0.0315287	0.244251	0.296571	0.357587	0.196416	0.241731	0.494311	0.414683
TNFB	0.173198	0.251939	0.327049	0.166758	0.0804319	0.325264	0.349224	0.138441	0.135203	0.218318	0.245678	0.0608791	0.0995234	0.255877	0.106938	0.206008	-0.0313664	0.320566	0.0477244	0.302995	0.107852	0.267451	0.163888	0.0781853	0.23969	0.11161	0.158703	0.18825	0.214696	0.151852	0.281836	0.262172	0.281836	0.153509	0.143523	0.174309	0.293052	0.0626132	0.20565	0.147538	0.276075	0.0563519	0.247719	0.361474	0.296725	0.181681	0.226484	0.282306	0.139159
CSF-1	0.175633	0.501478	0.398273	0.174411	0.146342	0.395181	0.316884	0.208844	0.351941	0.276386	0.0915793	0.332824	0.037901	0.314023	0.0352103	0.186191	0.0586924	0.274806	0.112909	0.373091	0.123646	0.0638859	0.094364	0.117231	0.0767503	0.154799	0.234565	0.244268	0.271056	0.0556941	0.270714	0.154517	0.34298	0.0916818	0.195767	0.343706	0.314817	0.0823282	0.170858	0.0983873	0.0364447	-0.0359449	0.353376	0.361141	0.534749	0.273815	0.558086	0.508773	0.171841
Supplementery table S5. Spearman rank correlation matrix for female participants.
Statistically significant correlations (p < 0.05) are indicated in red.
[truncated: 43 more columns]
