# Supplementary material for: Significant Interplay Between Lipids, Cytokines, Chemokines, Growth Factors, and Blood Cells in an Outpatient Cohort
Source: Int J Mol Sci. 2025 Aug 11;26(16):7746. doi: 10.3390/ijms26167746 (PMC12387115; doi:10.3390/ijms26167746)
Supplement: Supplementary file 1 [file ijms-26-07746-s001.zip › 20250809_Suppl Table 3_ALL.xlsx]

## Sheet: Blad1
Variabel	Panel	Cytokin	Uniprotkod	OlinkID		Variabellista till blad 2
1	Olink Target 96 Inflammation(v.3024)	IL8	P10145	OID00471		Röda markeringar innebär p<0,05 (ojusterat)
2	Olink Target 96 Inflammation(v.3024)	VEGFA	P15692	OID00472		Värden är Spearman R värden
3	Olink Target 96 Inflammation(v.3024)	CD8A	P01732	OID05124		Värdena är för samtliga studiepersoner (både män och kvinnor)
4	Olink Target 96 Inflammation(v.3024)	MCP-3	P80098	OID00474
5	Olink Target 96 Inflammation(v.3024)	GDNF	P39905	OID00475
6	Olink Target 96 Inflammation(v.3024)	CDCP1	Q9H5V8	OID00476
7	Olink Target 96 Inflammation(v.3024)	CD244	Q9BZW8	OID00477
8	Olink Target 96 Inflammation(v.3024)	IL7	P13232	OID00478
9	Olink Target 96 Inflammation(v.3024)	OPG	O00300	OID00479
10	Olink Target 96 Inflammation(v.3024)	LAP TGF-beta-1	P01137	OID00480
11	Olink Target 96 Inflammation(v.3024)	uPA	P00749	OID00481
12	Olink Target 96 Inflammation(v.3024)	IL6	P05231	OID00482
13	Olink Target 96 Inflammation(v.3024)	IL-17C	Q9P0M4	OID00483
14	Olink Target 96 Inflammation(v.3024)	MCP-1	P13500	OID00484
15	Olink Target 96 Inflammation(v.3024)	IL-17A	Q16552	OID00485
16	Olink Target 96 Inflammation(v.3024)	CXCL11	O14625	OID00486
17	Olink Target 96 Inflammation(v.3024)	AXIN1	O15169	OID00487
18	Olink Target 96 Inflammation(v.3024)	TRAIL	P50591	OID00488
19	Olink Target 96 Inflammation(v.3024)	IL-20RA	Q9UHF4	OID00489
20	Olink Target 96 Inflammation(v.3024)	CXCL9	Q07325	OID00490
21	Olink Target 96 Inflammation(v.3024)	CST5	P28325	OID00491
22	Olink Target 96 Inflammation(v.3024)	IL-2RB	P14784	OID00492
23	Olink Target 96 Inflammation(v.3024)	IL-1 alpha	P01583	OID00493
24	Olink Target 96 Inflammation(v.3024)	OSM	P13725	OID00494
25	Olink Target 96 Inflammation(v.3024)	IL2	P60568	OID00495
26	Olink Target 96 Inflammation(v.3024)	CXCL1	P09341	OID00496
27	Olink Target 96 Inflammation(v.3024)	TSLP	Q969D9	OID00497
28	Olink Target 96 Inflammation(v.3024)	CCL4	P13236	OID00498
29	Olink Target 96 Inflammation(v.3024)	CD6	P30203	OID00499
30	Olink Target 96 Inflammation(v.3024)	SCF	P21583	OID00500
31	Olink Target 96 Inflammation(v.3024)	IL18	Q14116	OID00501
32	Olink Target 96 Inflammation(v.3024)	SLAMF1	Q13291	OID00502
33	Olink Target 96 Inflammation(v.3024)	TGF-alpha	P01135	OID00503
34	Olink Target 96 Inflammation(v.3024)	MCP-4	Q99616	OID00504
35	Olink Target 96 Inflammation(v.3024)	CCL11	P51671	OID00505
36	Olink Target 96 Inflammation(v.3024)	TNFSF14	O43557	OID00506
37	Olink Target 96 Inflammation(v.3024)	FGF-23	Q9GZV9	OID00507
38	Olink Target 96 Inflammation(v.3024)	IL-10RA	Q13651	OID00508
39	Olink Target 96 Inflammation(v.3024)	FGF-5	P12034	OID00509
40	Olink Target 96 Inflammation(v.3024)	MMP-1	P03956	OID00510
41	Olink Target 96 Inflammation(v.3024)	LIF-R	P42702	OID00511
42	Olink Target 96 Inflammation(v.3024)	FGF-21	Q9NSA1	OID00512
43	Olink Target 96 Inflammation(v.3024)	CCL19	Q99731	OID00513
44	Olink Target 96 Inflammation(v.3024)	IL-15RA	Q13261	OID00514
45	Olink Target 96 Inflammation(v.3024)	IL-10RB	Q08334	OID00515
46	Olink Target 96 Inflammation(v.3024)	IL-22 RA1	Q8N6P7	OID00516
47	Olink Target 96 Inflammation(v.3024)	IL-18R1	Q13478	OID00517
48	Olink Target 96 Inflammation(v.3024)	PD-L1	Q9NZQ7	OID00518
49	Olink Target 96 Inflammation(v.3024)	Beta-NGF	P01138	OID00519
50	Olink Target 96 Inflammation(v.3024)	CXCL5	P42830	OID00520
51	Olink Target 96 Inflammation(v.3024)	TRANCE	O14788	OID00521
52	Olink Target 96 Inflammation(v.3024)	HGF	P14210	OID00522
53	Olink Target 96 Inflammation(v.3024)	IL-12B	P29460	OID00523
54	Olink Target 96 Inflammation(v.3024)	IL-24	Q13007	OID00524
55	Olink Target 96 Inflammation(v.3024)	IL13	P35225	OID00525
56	Olink Target 96 Inflammation(v.3024)	ARTN	Q5T4W7	OID00526
57	Olink Target 96 Inflammation(v.3024)	MMP-10	P09238	OID00527
58	Olink Target 96 Inflammation(v.3024)	IL10	P22301	OID00528
59	Olink Target 96 Inflammation(v.3024)	TNF	P01375	OID05548
60	Olink Target 96 Inflammation(v.3024)	CCL23	P55773	OID00530
61	Olink Target 96 Inflammation(v.3024)	CD5	P06127	OID00531
62	Olink Target 96 Inflammation(v.3024)	CCL3	P10147	OID00532
63	Olink Target 96 Inflammation(v.3024)	Flt3L	P49771	OID00533
64	Olink Target 96 Inflammation(v.3024)	CXCL6	P80162	OID00534
65	Olink Target 96 Inflammation(v.3024)	CXCL10	P02778	OID00535
66	Olink Target 96 Inflammation(v.3024)	4E-BP1	Q13541	OID00536
67	Olink Target 96 Inflammation(v.3024)	IL-20	Q9NYY1	OID00537
68	Olink Target 96 Inflammation(v.3024)	SIRT2	Q8IXJ6	OID00538
69	Olink Target 96 Inflammation(v.3024)	CCL28	Q9NRJ3	OID00539
70	Olink Target 96 Inflammation(v.3024)	DNER	Q8NFT8	OID01213
71	Olink Target 96 Inflammation(v.3024)	EN-RAGE	P80511	OID00541
72	Olink Target 96 Inflammation(v.3024)	CD40	P25942	OID00542
73	Olink Target 96 Inflammation(v.3024)	IL33	O95760	OID00543
74	Olink Target 96 Inflammation(v.3024)	IFN-gamma	P01579	OID05547
75	Olink Target 96 Inflammation(v.3024)	FGF-19	O95750	OID00545
76	Olink Target 96 Inflammation(v.3024)	IL4	P05112	OID00546
77	Olink Target 96 Inflammation(v.3024)	LIF	P15018	OID00547
78	Olink Target 96 Inflammation(v.3024)	NRTN	Q99748	OID00548
79	Olink Target 96 Inflammation(v.3024)	MCP-2	P80075	OID00549
80	Olink Target 96 Inflammation(v.3024)	CASP-8	Q14790	OID00550
81	Olink Target 96 Inflammation(v.3024)	CCL25	O15444	OID00551
82	Olink Target 96 Inflammation(v.3024)	CX3CL1	P78423	OID00552
83	Olink Target 96 Inflammation(v.3024)	TNFRSF9	Q07011	OID00553
84	Olink Target 96 Inflammation(v.3024)	NT-3	P20783	OID00554
85	Olink Target 96 Inflammation(v.3024)	TWEAK	O43508	OID00555
86	Olink Target 96 Inflammation(v.3024)	CCL20	P78556	OID00556
87	Olink Target 96 Inflammation(v.3024)	ST1A1	P50225	OID00557
88	Olink Target 96 Inflammation(v.3024)	STAMBP	O95630	OID00558
89	Olink Target 96 Inflammation(v.3024)	IL5	P05113	OID00559
90	Olink Target 96 Inflammation(v.3024)	ADA	P00813	OID00560
91	Olink Target 96 Inflammation(v.3024)	TNFB	P01374	OID00561
92	Olink Target 96 Inflammation(v.3024)	CSF-1	P09603	OID00562

## Sheet: Matrix_Cohort
	IL8	VEGFA	CD8A	MCP-3	GDNF	CDCP1	CD244	IL7	OPG	LAP TGF-beta-1	uPA	IL6	IL-17C	MCP-1	IL-17A	CXCL11	AXIN1	TRAIL	IL-20RA	CXCL9	CST5	IL-2RB	IL-1 alpha	OSM	IL2	CXCL1	TSLP	CCL4	CD6	SCF	IL18	SLAMF1	TGF-alpha	MCP-4	CCL11	TNFSF14	FGF-23	IL-10RA	FGF-5	MMP-1	LIF-R	FGF-21	CCL19	IL-15RA	IL-10RB	IL-22 RA1	IL-18R1	PD-L1	Beta-NGF
IL8	1	0.499415	0.177464	0.472447	0.255462	0.262896	0.420637	0.531443	0.362677	0.631064	0.290848	0.204004	0.341258	0.455761	0.304229	0.403139	0.44671	0.253031	0.158438	0.268902	0.116598	0.281305	0.382734	0.223453	0.19563	0.429789	0.143221	0.390241	0.156375	0.0782011	0.421307	0.148874	0.407053	0.527305	0.405167	0.530676	0.382359	0.214501	0.422771	0.517893	0.173343	0.219026	0.337317	0.260818	0.205818	0.169059	0.123728	0.38422	0.300346
VEGFA	0.499415	1	0.260276	0.435172	0.241167	0.387762	0.520667	0.574173	0.396193	0.68928	0.259968	0.27671	0.132373	0.466546	0.29236	0.4861	0.469992	0.384468	0.15683	0.417434	0.11819	0.335693	0.177669	0.261943	0.222969	0.450728	0.158919	0.417901	0.253196	0.0340609	0.316389	0.203839	0.423901	0.545674	0.359488	0.66112	0.449109	0.22127	0.347851	0.494224	0.212946	0.274087	0.422232	0.392995	0.329538	0.206035	0.388916	0.578826	0.367765
CD8A	0.177464	0.260276	1	0.0578634	-0.000918975	0.188564	0.315304	0.0867283	0.0277509	0.17125	0.108247	-0.029295	0.0618198	0.254957	-0.017367	0.235327	0.00625651	0.178102	0.0390164	0.312823	0.146718	0.121935	0.0762696	0.00293858	-0.00847915	-0.000710603	0.113336	0.254374	0.25956	0.00660113	0.19408	0.198464	0.231315	0.0446959	0.243665	0.108864	0.155053	0.120664	0.0523308	0.122651	0.089317	0.0044987	0.0625651	0.184271	0.218783	0.0521866	0.208191	0.276737	0.00565945
MCP-3	0.472447	0.435172	0.0578634	1	0.213587	0.33	0.329739	0.494964	0.164483	0.55391	0.405487	0.386087	0.145233	0.376638	0.334034	0.382903	0.46244	0.245147	0.15948	0.255355	0.0465071	0.36066	0.159717	0.178626	0.168247	0.359039	0.160941	0.406924	0.214311	0.0228996	0.32326	0.168669	0.32513	0.532797	0.228152	0.511452	0.376036	0.171031	0.30826	0.426821	0.08208	0.230289	0.384634	0.415799	0.192264	0.16502	0.145153	0.318895	0.251504
GDNF	0.255462	0.241167	-0.000918975	0.213587	1	0.168408	0.361709	0.237873	0.402602	0.261117	0.320827	0.134144	0.330708	0.310622	0.375725	0.270988	0.147365	0.230572	0.238263	0.129234	0.099423	0.223415	0.181361	0.155128	0.164387	0.23818	0.22042	0.152114	0.246886	0.209526	0.206566	0.274867	0.277926	0.373069	0.396436	0.289541	0.240102	0.126362	0.379553	0.129348	0.308085	-0.0147704	0.185238	0.222932	0.0779633	0.119958	0.132976	0.277963	0.156026
CDCP1	0.262896	0.387762	0.188564	0.33	0.168408	1	0.296067	0.15318	0.2543	0.265036	0.317327	0.229971	0.0923009	0.278682	0.101451	0.20542	0.13895	0.336043	0.0273315	0.29985	0.0876473	0.0662196	0.0750675	0.124326	0.0244544	0.0812331	0.227331	0.272631	0.221908	0.0700799	0.36525	0.356325	0.248911	0.175078	0.188374	0.267531	0.263188	0.115142	0.166936	0.0953437	0.162504	0.140566	0.347982	0.349168	0.359966	0.123153	0.212326	0.35349	-0.0103265
CD244	0.420637	0.520667	0.315304	0.329739	0.361709	0.296067	1	0.49401	0.407527	0.642113	0.351811	0.151404	0.318081	0.290326	0.162283	0.4735	0.493717	0.319844	0.135186	0.317036	0.138112	0.387379	0.0955388	0.142186	0.235592	0.414009	0.201109	0.336863	0.339264	0.0776708	0.469112	0.331961	0.477164	0.495407	0.325004	0.548458	0.360231	0.15677	0.386062	0.436034	0.276361	0.135704	0.280485	0.356408	0.334924	0.192383	0.206199	0.629752	0.447296
IL7	0.531443	0.574173	0.0867283	0.494964	0.237873	0.15318	0.49401	1	0.246146	0.764924	0.159846	0.136131	0.164032	0.278655	0.275172	0.590217	0.707517	0.154511	0.226551	0.211116	0.0483905	0.449467	0.248529	0.268886	0.308885	0.671218	0.104015	0.340993	0.126877	0.00250581	0.427273	0.0928272	0.351222	0.626204	0.171178	0.713974	0.203834	0.237507	0.325977	0.633794	0.0381175	0.0849277	0.269952	0.273115	0.187917	0.148805	0.211519	0.49307	0.430691
OPG	0.362677	0.396193	0.0277509	0.164483	0.402602	0.2543	0.407527	0.246146	1	0.348476	0.275487	0.144052	0.195926	0.284564	0.206636	0.240755	0.122031	0.153827	0.162728	0.236585	0.0222851	0.217022	0.155256	0.0917559	0.185013	0.286905	0.200481	0.189966	0.18648	0.138426	0.269463	0.162936	0.220284	0.305094	0.313493	0.325507	0.217211	0.0282131	0.405581	0.181172	0.302604	0.0782117	0.255018	0.236981	0.177197	0.129375	0.201571	0.314816	0.272201
LAP TGF-beta-1	0.631064	0.68928	0.17125	0.55391	0.261117	0.265036	0.642113	0.764924	0.348476	1	0.276136	0.273205	0.198397	0.380405	0.26751	0.593292	0.742078	0.242388	0.222937	0.246611	0.0488099	0.418219	0.190084	0.257423	0.236949	0.583824	0.115155	0.397053	0.230991	0.0729063	0.440796	0.245166	0.444119	0.700454	0.30763	0.806668	0.404328	0.159196	0.404202	0.662731	0.18463	0.189004	0.320266	0.336051	0.294903	0.227318	0.180669	0.561673	0.528837
uPA	0.290848	0.259968	0.108247	0.405487	0.320827	0.317327	0.351811	0.159846	0.275487	0.276136	1	0.200924	0.347779	0.430048	0.217859	0.192603	0.15422	0.618628	0.139019	0.315481	0.169011	0.242583	0.202575	-0.0344429	0.158542	0.209521	0.0941709	0.29576	0.195996	0.252192	0.287396	0.390682	0.317773	0.331349	0.335426	0.242564	0.308708	-0.0115192	0.247848	0.18945	0.418322	0.138276	0.298923	0.359707	0.323546	0.153252	0.191582	0.32938	0.124126
IL6	0.204004	0.27671	-0.029295	0.386087	0.134144	0.229971	0.151404	0.136131	0.144052	0.273205	0.200924	1	0.0946144	0.35045	0.224954	0.159437	0.211394	0.27117	0.070128	0.14121	0.000422087	0.182871	0.0292362	0.260436	0.0795261	0.174293	0.053557	0.296987	0.199738	-0.0367563	0.211185	0.0786739	0.283026	0.286816	-0.0138648	0.352277	0.165575	0.17799	0.107918	0.186547	0.040296	0.1725	0.395459	0.268402	0.162413	0.0939064	0.155448	0.155852	0.00862608
IL-17C	0.341258	0.132373	0.0618198	0.145233	0.330708	0.0923009	0.318081	0.164032	0.195926	0.198397	0.347779	0.0946144	1	0.353172	0.305992	0.0710042	0.175324	0.317952	0.138896	0.103566	0.0719499	0.17549	0.219699	0.0395293	0.136914	0.0969813	0.0951781	0.206716	0.217041	0.228098	0.202808	0.263874	0.322152	0.193719	0.328828	0.194695	0.287973	0.115046	0.274637	0.222843	0.292778	0.0418241	0.14698	0.242062	0.197711	0.0340742	0.05972	0.252854	0.19006
MCP-1	0.455761	0.466546	0.254957	0.376638	0.310622	0.278682	0.290326	0.278655	0.284564	0.380405	0.430048	0.35045	0.353172	1	0.329113	0.27538	0.126779	0.520744	0.186603	0.371787	0.174496	0.226519	0.211078	0.201336	0.170152	0.269682	0.148081	0.470248	0.317623	0.244143	0.249806	0.342612	0.35696	0.469994	0.532517	0.387564	0.360771	0.204915	0.364344	0.288978	0.288023	0.22259	0.339273	0.404761	0.306946	0.1416	0.244009	0.381639	0.174637
IL-17A	0.304229	0.29236	-0.017367	0.334034	0.375725	0.101451	0.162283	0.275172	0.206636	0.26751	0.217859	0.224954	0.305992	0.329113	1	0.261245	0.173929	0.245706	0.259285	0.265127	-0.0538215	0.29167	0.17717	0.188243	0.239209	0.223629	0.0920418	0.176219	0.159856	0.00271685	0.112623	0.171787	0.252697	0.370115	0.24562	0.279954	0.229294	0.350934	0.240886	0.237531	0.124086	0.060981	0.268653	0.199666	0.00450405	0.0816018	0.0926616	0.0973713	0.127796
CXCL11	0.403139	0.4861	0.235327	0.382903	0.270988	0.20542	0.4735	0.590217	0.240755	0.593292	0.192603	0.159437	0.0710042	0.27538	0.261245	1	0.532912	0.17145	0.241047	0.473101	-0.013619	0.317351	0.11617	0.164513	0.146881	0.546117	0.134659	0.296896	0.272433	0.0064355	0.383881	0.266607	0.241851	0.505036	0.262357	0.606687	0.279393	0.180827	0.263166	0.633444	0.0635496	0.0142975	0.286084	0.270141	0.0573104	0.137667	0.112395	0.492341	0.331619
AXIN1	0.44671	0.469992	0.00625651	0.46244	0.147365	0.13895	0.493717	0.707517	0.122031	0.742078	0.15422	0.211394	0.175324	0.126779	0.173929	0.532912	1	0.148345	0.152868	0.101953	0.000146929	0.317412	0.119205	0.106943	0.219993	0.619739	0.0334117	0.209561	0.115112	-0.0958139	0.363006	0.0452515	0.237921	0.480424	0.0795288	0.695731	0.217531	0.0664654	0.203713	0.652462	-0.136418	0.0878182	0.250287	0.242473	0.138439	0.122333	0.114856	0.462156	0.448283
TRAIL	0.253031	0.384468	0.178102	0.245147	0.230572	0.336043	0.319844	0.154511	0.153827	0.242388	0.618628	0.27117	0.317952	0.520744	0.245706	0.17145	0.148345	1	0.129367	0.422769	0.259039	0.153359	0.19236	0.0343761	0.18695	0.123973	0.147926	0.350683	0.266781	0.243806	0.281757	0.299004	0.318882	0.28184	0.413429	0.286918	0.357774	0.0269254	0.206633	0.161235	0.306806	0.219379	0.392336	0.369166	0.378623	0.067184	0.415454	0.443601	0.137197
IL-20RA	0.158438	0.15683	0.0390164	0.15948	0.238263	0.0273315	0.135186	0.226551	0.162728	0.222937	0.139019	0.070128	0.138896	0.186603	0.259285	0.241047	0.152868	0.129367	1	0.142674	-0.0439158	0.144357	0.220522	0.0357011	0.205837	0.160869	0.225149	0.0609569	0.0558785	0.0727193	0.0452061	0.24605	0.153122	0.191101	0.206839	0.214741	0.110666	0.144602	0.243798	0.171886	0.198831	-0.0283173	0.0901691	0.124494	0.0651003	-0.0100045	0.0533807	0.194171	0.258758
CXCL9	0.268902	0.417434	0.312823	0.255355	0.129234	0.29985	0.317036	0.211116	0.236585	0.246611	0.315481	0.14121	0.103566	0.371787	0.265127	0.473101	0.101953	0.422769	0.142674	1	0.150557	0.0896321	0.0803676	0.0424171	0.0313627	0.231729	-0.0562926	0.338915	0.402567	0.098146	0.342986	0.237144	0.246275	0.293514	0.297703	0.256856	0.258916	0.105495	0.185791	0.183242	0.245548	0.147108	0.360155	0.247832	0.214316	-0.0241284	0.255053	0.38944	0.110705
CST5	0.116598	0.11819	0.146718	0.0465071	0.099423	0.0876473	0.138112	0.0483905	0.0222851	0.0488099	0.169011	0.000422087	0.0719499	0.174496	-0.0538215	-0.013619	0.000146929	0.259039	-0.0439158	0.150557	1	0.105543	0.177258	-0.0802874	-0.00204899	0.0347127	0.0685652	0.138928	0.0645153	0.0766623	0.165736	0.0573585	0.121908	0.105907	0.155152	0.0640878	0.0223119	-0.0724762	0.168207	-0.00767505	0.0897591	-0.0460262	0.107087	0.166025	0.19711	0.00923517	0.0832688	0.141952	-0.0323004
IL-2RB	0.281305	0.335693	0.121935	0.36066	0.223415	0.0662196	0.387379	0.449467	0.217022	0.418219	0.242583	0.182871	0.17549	0.226519	0.29167	0.317351	0.317412	0.153359	0.144357	0.0896321	0.105543	1	0.215134	0.165541	0.389833	0.329121	0.383605	0.213857	0.249862	-0.0724601	0.340948	0.248593	0.321957	0.298579	0.0798306	0.421508	0.150195	0.281246	0.37986	0.340822	0.154512	0.0478856	0.1568	0.384813	0.0926856	0.286004	0.14382	0.316755	0.323045
IL-1 alpha	0.382734	0.177669	0.0762696	0.159717	0.181361	0.0750675	0.0955388	0.248529	0.155256	0.190084	0.202575	0.0292362	0.219699	0.211078	0.17717	0.11617	0.119205	0.19236	0.220522	0.0803676	0.177258	0.215134	1	-0.00905351	0.377808	0.131625	0.280787	0.151821	0.00314696	0.0797612	0.142265	0.133115	0.185133	0.222419	0.174317	0.245767	0.0325154	0.0976491	0.29065	0.194777	0.14616	0.0657789	0.018449	0.145503	0.0960115	0.147482	0.0759036	0.176187	0.288126
OSM	0.223453	0.261943	0.00293858	0.178626	0.155128	0.124326	0.142186	0.268886	0.0917559	0.257423	-0.0344429	0.260436	0.0395293	0.201336	0.188243	0.164513	0.106943	0.0343761	0.0357011	0.0424171	-0.0802874	0.165541	-0.00905351	1	0.0704833	0.21281	-0.0147918	0.207362	0.0096065	-0.118807	0.186857	-0.02462	0.385296	0.283918	-0.0105736	0.395472	0.104667	0.250667	0.131205	0.24231	0.0470655	0.0481313	0.245682	0.0185665	0.0511367	0.0883819	0.120778	0.130668	0.127637
IL2	0.19563	0.222969	-0.00847915	0.168247	0.164387	0.0244544	0.235592	0.308885	0.185013	0.236949	0.158542	0.0795261	0.136914	0.170152	0.239209	0.146881	0.219993	0.18695	0.205837	0.0313627	-0.00204899	0.389833	0.377808	0.0704833	1	0.254567	0.323266	0.126407	0.0763364	0.0161355	0.126287	0.186632	0.187241	0.188991	-0.0473459	0.307948	0.101833	0.151332	0.210694	0.141503	0.127955	0.0439959	0.0786071	0.17706	0.0759223	0.184861	0.167286	0.246165	0.411678
CXCL1	0.429789	0.450728	-0.000710603	0.359039	0.23818	0.0812331	0.414009	0.671218	0.286905	0.583824	0.209521	0.174293	0.0969813	0.269682	0.223629	0.546117	0.619739	0.123973	0.160869	0.231729	0.0347127	0.329121	0.131625	0.21281	0.254567	1	0.0176636	0.238739	0.0189485	0.0375364	0.372033	0.101873	0.271563	0.509967	0.0981861	0.595889	0.233654	0.109262	0.217314	0.466409	0.0624757	0.133112	0.273294	0.261456	0.194871	0.153343	0.0558598	0.367537	0.370143
TSLP	0.143221	0.158919	0.113336	0.160941	0.22042	0.227331	0.201109	0.104015	0.200481	0.115155	0.0941709	0.053557	0.0951781	0.148081	0.0920418	0.134659	0.0334117	0.147926	0.225149	-0.0562926	0.0685652	0.383605	0.280787	-0.0147918	0.323266	0.0176636	1	-0.0137579	0.120493	-0.00752812	0.0237304	0.242011	0.0832768	0.126728	0.16704	0.170267	0.0870943	0.106617	0.246275	0.0711698	0.129832	-0.0165175	0.0472337	0.132282	0.0319798	0.139919	0.185572	0.295961	0.208099
CCL4	0.390241	0.417901	0.254374	0.406924	0.152114	0.272631	0.336863	0.340993	0.189966	0.397053	0.29576	0.296987	0.206716	0.470248	0.176219	0.296896	0.209561	0.350683	0.0609569	0.338915	0.138928	0.213857	0.151821	0.207362	0.126407	0.238739	-0.0137579	1	0.287551	0.13007	0.28484	0.246793	0.38972	0.349577	0.222181	0.42677	0.290004	0.21438	0.314634	0.282326	0.150584	0.163594	0.283117	0.342422	0.204354	0.0579916	0.178244	0.284805	0.0418455
CD6	0.156375	0.253196	0.25956	0.214311	0.246886	0.221908	0.339264	0.126877	0.18648	0.230991	0.195996	0.199738	0.217041	0.317623	0.159856	0.272433	0.115112	0.266781	0.0558785	0.402567	0.0645153	0.249862	0.00314696	0.0096065	0.0763364	0.0189485	0.120493	0.287551	1	0.120426	0.312545	0.254238	0.268979	0.184297	0.231884	0.194481	0.17937	0.155862	0.235755	0.126426	0.250712	0.146315	0.248895	0.298282	0.107501	0.0807336	0.146667	0.254505	0.143293
SCF	0.0782011	0.0340609	0.00660113	0.0228996	0.209526	0.0700799	0.0776708	0.00250581	0.138426	0.0729063	0.252192	-0.0367563	0.228098	0.244143	0.00271685	0.0064355	-0.0958139	0.243806	0.0727193	0.098146	0.0766623	-0.0724601	0.0797612	-0.118807	0.0161355	0.0375364	-0.00752812	0.13007	0.120426	1	0.116667	0.267764	0.0614217	0.088219	0.329573	0.03619	0.0943286	-0.0835466	0.151057	-0.00902412	0.457116	0.0614164	0.0257794	0.109679	0.26525	-0.0545455	-0.00930997	0.0695402	0.0983197
IL18	0.421307	0.316389	0.19408	0.32326	0.206566	0.36525	0.469112	0.427273	0.269463	0.440796	0.287396	0.211185	0.202808	0.249806	0.112623	0.383881	0.363006	0.281757	0.0452061	0.342986	0.165736	0.340948	0.142265	0.186857	0.126287	0.372033	0.0237304	0.28484	0.312545	0.116667	1	0.241493	0.411939	0.351706	0.207683	0.394027	0.240635	0.0916117	0.353653	0.374947	0.17949	0.0480485	0.285515	0.318567	0.368095	0.211009	0.157342	0.423949	0.270481
SLAMF1	0.148874	0.203839	0.198464	0.168669	0.274867	0.356325	0.331961	0.0928272	0.162936	0.245166	0.390682	0.0786739	0.263874	0.342612	0.171787	0.266607	0.0452515	0.299004	0.24605	0.237144	0.0573585	0.248593	0.133115	-0.02462	0.186632	0.101873	0.242011	0.246793	0.254238	0.267764	0.241493	1	0.290949	0.261411	0.335741	0.131002	0.189627	0.0706729	0.210093	0.127788	0.40972	0.0231267	0.175551	0.326039	0.309262	0.0883792	0.126292	0.30631	0.0864812
TGF-alpha	0.407053	0.423901	0.231315	0.32513	0.277926	0.248911	0.477164	0.351222	0.220284	0.444119	0.317773	0.283026	0.322152	0.35696	0.252697	0.241851	0.237921	0.318882	0.153122	0.246275	0.121908	0.321957	0.185133	0.385296	0.187241	0.271563	0.0832768	0.38972	0.268979	0.0614217	0.411939	0.290949	1	0.380074	0.206631	0.42676	0.423573	0.228154	0.525654	0.379435	0.261542	0.0995752	0.389018	0.336262	0.358253	0.161157	0.0869393	0.392985	0.219353
MCP-4	0.527305	0.545674	0.0446959	0.532797	0.373069	0.175078	0.495407	0.626204	0.305094	0.700454	0.331349	0.286816	0.193719	0.469994	0.370115	0.505036	0.480424	0.28184	0.191101	0.293514	0.105907	0.298579	0.222419	0.283918	0.188991	0.509967	0.126728	0.349577	0.184297	0.088219	0.351706	0.261411	0.380074	1	0.374004	0.63147	0.290801	0.207253	0.395149	0.491128	0.210307	0.0769668	0.299057	0.256461	0.137649	0.0422782	0.166839	0.476489	0.316963
CCL11	0.405167	0.359488	0.243665	0.228152	0.396436	0.188374	0.325004	0.171178	0.313493	0.30763	0.335426	-0.0138648	0.328828	0.532517	0.24562	0.262357	0.0795288	0.413429	0.206839	0.297703	0.155152	0.0798306	0.174317	-0.0105736	-0.0473459	0.0981861	0.16704	0.222181	0.231884	0.329573	0.207683	0.335741	0.206631	0.374004	1	0.211273	0.306739	0.10097	0.330631	0.228213	0.319629	0.0736275	0.174106	0.405038	0.174306	0.143184	0.155098	0.38886	0.179458
TNFSF14	0.530676	0.66112	0.108864	0.511452	0.289541	0.267531	0.548458	0.713974	0.325507	0.806668	0.242564	0.352277	0.194695	0.387564	0.279954	0.606687	0.695731	0.286918	0.214741	0.256856	0.0640878	0.421508	0.245767	0.395472	0.307948	0.595889	0.170267	0.42677	0.194481	0.03619	0.394027	0.131002	0.42676	0.63147	0.211273	1	0.356934	0.220193	0.341023	0.630644	0.066416	0.175428	0.387124	0.317573	0.19618	0.236895	0.248452	0.544325	0.436277
FGF-23	0.382359	0.449109	0.155053	0.376036	0.240102	0.263188	0.360231	0.203834	0.217211	0.404328	0.308708	0.165575	0.287973	0.360771	0.229294	0.279393	0.217531	0.357774	0.110666	0.258916	0.0223119	0.150195	0.0325154	0.104667	0.101833	0.233654	0.0870943	0.290004	0.17937	0.0943286	0.240635	0.189627	0.423573	0.290801	0.306739	0.356934	1	0.0959795	0.300488	0.290573	0.185557	0.257829	0.324277	0.296499	0.345465	0.196228	0.1434	0.388054	0.190908
IL-10RA	0.214501	0.22127	0.120664	0.171031	0.126362	0.115142	0.15677	0.237507	0.0282131	0.159196	-0.0115192	0.17799	0.115046	0.204915	0.350934	0.180827	0.0664654	0.0269254	0.144602	0.105495	-0.0724762	0.281246	0.0976491	0.250667	0.151332	0.109262	0.106617	0.21438	0.155862	-0.0835466	0.0916117	0.0706729	0.228154	0.207253	0.10097	0.220193	0.0959795	1	0.0976758	0.121388	0.0268253	-0.0834157	0.217575	0.203753	-0.0456469	0.191497	-0.00924852	0.154893	0.021986
FGF-5	0.422771	0.347851	0.0523308	0.30826	0.379553	0.166936	0.386062	0.325977	0.405581	0.404202	0.247848	0.107918	0.274637	0.364344	0.240886	0.263166	0.203713	0.206633	0.243798	0.185791	0.168207	0.37986	0.29065	0.131205	0.210694	0.217314	0.246275	0.314634	0.235755	0.151057	0.353653	0.210093	0.525654	0.395149	0.330631	0.341023	0.300488	0.0976758	1	0.403297	0.334573	0.0872011	0.156661	0.277012	0.112321	0.137459	0.132389	0.342193	0.324497
MMP-1	0.517893	0.494224	0.122651	0.426821	0.129348	0.0953437	0.436034	0.633794	0.181172	0.662731	0.18945	0.186547	0.222843	0.288978	0.237531	0.633444	0.652462	0.161235	0.171886	0.183242	-0.00767505	0.340822	0.194777	0.24231	0.141503	0.466409	0.0711698	0.282326	0.126426	-0.00902412	0.374947	0.127788	0.379435	0.491128	0.228213	0.630644	0.290573	0.121388	0.403297	1	0.0238667	0.0512756	0.25368	0.292469	0.144928	0.187631	0.0681217	0.408415	0.406527
LIF-R	0.173343	0.212946	0.089317	0.08208	0.308085	0.162504	0.276361	0.0381175	0.302604	0.18463	0.418322	0.040296	0.292778	0.288023	0.124086	0.0635496	-0.136418	0.306806	0.198831	0.245548	0.0897591	0.154512	0.14616	0.0470655	0.127955	0.0624757	0.129832	0.150584	0.250712	0.457116	0.17949	0.40972	0.261542	0.210307	0.319629	0.066416	0.185557	0.0268253	0.334573	0.0238667	1	0.298488	0.0814215	0.165163	0.283748	-0.0139556	0.099574	0.193781	0.197445
FGF-21	0.219026	0.274087	0.0044987	0.230289	-0.0147704	0.140566	0.135704	0.0849277	0.0782117	0.189004	0.138276	0.1725	0.0418241	0.22259	0.060981	0.0142975	0.0878182	0.219379	-0.0283173	0.147108	-0.0460262	0.0478856	0.0657789	0.0481313	0.0439959	0.133112	-0.0165175	0.163594	0.146315	0.0614164	0.0480485	0.0231267	0.0995752	0.0769668	0.0736275	0.175428	0.257829	-0.0834157	0.0872011	0.0512756	0.298488	1	0.124171	0.0707477	0.203481	0.116843	0.0541367	0.0847327	0.112656
CCL19	0.337317	0.422232	0.0625651	0.384634	0.185238	0.347982	0.280485	0.269952	0.255018	0.320266	0.298923	0.395459	0.14698	0.339273	0.268653	0.286084	0.250287	0.392336	0.0901691	0.360155	0.107087	0.1568	0.018449	0.245682	0.0786071	0.273294	0.0472337	0.283117	0.248895	0.0257794	0.285515	0.175551	0.389018	0.299057	0.174106	0.387124	0.324277	0.217575	0.156661	0.25368	0.0814215	0.124171	1	0.319817	0.230072	0.197139	0.305116	0.315412	0.0419951
IL-15RA	0.260818	0.392995	0.184271	0.415799	0.222932	0.349168	0.356408	0.273115	0.236981	0.336051	0.359707	0.268402	0.242062	0.404761	0.199666	0.270141	0.242473	0.369166	0.124494	0.247832	0.166025	0.384813	0.145503	0.0185665	0.17706	0.261456	0.132282	0.342422	0.298282	0.109679	0.318567	0.326039	0.336262	0.256461	0.405038	0.317573	0.296499	0.203753	0.277012	0.292469	0.165163	0.0707477	0.319817	1	0.345935	0.163174	0.186328	0.36922	0.247867
IL-10RB	0.205818	0.329538	0.218783	0.192264	0.0779633	0.359966	0.334924	0.187917	0.177197	0.294903	0.323546	0.162413	0.197711	0.306946	0.00450405	0.0573104	0.138439	0.378623	0.0651003	0.214316	0.19711	0.0926856	0.0960115	0.0511367	0.0759223	0.194871	0.0319798	0.204354	0.107501	0.26525	0.368095	0.309262	0.358253	0.137649	0.174306	0.19618	0.345465	-0.0456469	0.112321	0.144928	0.283748	0.203481	0.230072	0.345935	1	0.158579	0.268587	0.379446	0.171595
IL-22 RA1	0.169059	0.206035	0.0521866	0.16502	0.119958	0.123153	0.192383	0.148805	0.129375	0.227318	0.153252	0.0939064	0.0340742	0.1416	0.0816018	0.137667	0.122333	0.067184	-0.0100045	-0.0241284	0.00923517	0.286004	0.147482	0.0883819	0.184861	0.153343	0.139919	0.0579916	0.0807336	-0.0545455	0.211009	0.0883792	0.161157	0.0422782	0.143184	0.236895	0.196228	0.191497	0.137459	0.187631	-0.0139556	0.116843	0.197139	0.163174	0.158579	1	0.169286	0.149571	0.209977
IL-18R1	0.123728	0.388916	0.208191	0.145153	0.132976	0.212326	0.206199	0.211519	0.201571	0.180669	0.191582	0.155448	0.05972	0.244009	0.0926616	0.112395	0.114856	0.415454	0.0533807	0.255053	0.0832688	0.14382	0.0759036	0.120778	0.167286	0.0558598	0.185572	0.178244	0.146667	-0.00930997	0.157342	0.126292	0.0869393	0.166839	0.155098	0.248452	0.1434	-0.00924852	0.132389	0.0681217	0.099574	0.0541367	0.305116	0.186328	0.268587	0.169286	1	0.372254	0.0727767
PD-L1	0.38422	0.578826	0.276737	0.318895	0.277963	0.35349	0.629752	0.49307	0.314816	0.561673	0.32938	0.155852	0.252854	0.381639	0.0973713	0.492341	0.462156	0.443601	0.194171	0.38944	0.141952	0.316755	0.176187	0.130668	0.246165	0.367537	0.295961	0.284805	0.254505	0.0695402	0.423949	0.30631	0.392985	0.476489	0.38886	0.544325	0.388054	0.154893	0.342193	0.408415	0.193781	0.0847327	0.315412	0.36922	0.379446	0.149571	0.372254	1	0.400273
Beta-NGF	0.300346	0.367765	0.00565945	0.251504	0.156026	-0.0103265	0.447296	0.430691	0.272201	0.528837	0.124126	0.00862608	0.19006	0.174637	0.127796	0.331619	0.448283	0.137197	0.258758	0.110705	-0.0323004	0.323045	0.288126	0.127637	0.411678	0.370143	0.208099	0.0418455	0.143293	0.0983197	0.270481	0.0864812	0.219353	0.316963	0.179458	0.436277	0.190908	0.021986	0.324497	0.406527	0.197445	0.112656	0.0419951	0.247867	0.171595	0.209977	0.0727767	0.400273	1
CXCL5	0.43678	0.521168	0.0418615	0.392317	0.28893	0.0916705	0.517708	0.735848	0.335909	0.748118	0.197131	0.224999	0.163115	0.2328	0.30281	0.572957	0.715468	0.104929	0.208773	0.204445	-0.0240109	0.381084	0.184524	0.174405	0.232153	0.666901	0.0642962	0.275276	0.205311	0.0358454	0.339137	0.108591	0.26775	0.638025	0.132351	0.656111	0.259758	0.13108	0.321911	0.545003	0.0789344	0.111111	0.220693	0.229116	0.18469	0.138568	0.127759	0.443229	0.512674
TRANCE	0.0398739	0.194246	0.112959	0.1644	0.0131381	0.188457	0.0968678	0.00542035	-0.202321	0.0541821	0.360035	0.243045	0.127398	0.35808	0.135952	0.0696204	-0.00606684	0.516528	-0.00684423	0.306593	0.106612	0.120797	-0.00750675	-0.00416745	0.0680683	-0.0273502	0.0339219	0.238589	0.306753	0.134085	0.0684076	0.254142	0.1642	0.111359	0.106315	0.0956616	0.255844	0.00654503	0.00517992	-0.0292015	0.123083	0.277587	0.324639	0.21496	0.267863	0.0658002	0.25579	0.147517	0.0300537
HGF	0.469949	0.571538	0.148236	0.436118	0.297422	0.381829	0.413032	0.406927	0.330225	0.534152	0.346446	0.394801	0.135279	0.497975	0.255649	0.261518	0.281009	0.434229	0.163837	0.256183	0.100646	0.244124	0.134117	0.576499	0.145951	0.27183	0.130657	0.423931	0.213253	0.196351	0.357775	0.203617	0.426009	0.509222	0.313558	0.573467	0.327277	0.179668	0.280042	0.330147	0.243798	0.288109	0.384978	0.316341	0.292552	0.136094	0.334189	0.396594	0.236358
IL-12B	0.115059	0.266178	0.344166	0.134643	0.0677437	0.367724	0.177632	0.0466514	0.216702	0.120624	0.209452	0.152328	-0.0691516	0.201481	0.088227	0.244858	-0.00819999	0.245679	0.0477988	0.486996	0.0822964	0.120577	0.0110972	-0.0163706	0.0996808	0.127934	0.00307483	0.280101	0.261925	0.142232	0.246658	0.289877	0.147382	0.0835801	0.0525833	0.0840289	0.187493	0.0955014	0.00241365	-0.0100473	0.180479	0.037662	0.298468	0.269276	0.314017	0.0668902	0.293685	0.250882	-0.0793472
IL-24	0.226495	0.22867	0.102768	0.220111	0.00244971	0.180512	0.155466	0.256741	0.129495	0.32341	0.135362	0.209863	-0.0334731	0.15438	0.149838	0.175516	0.22836	0.153052	0.30838	0.0816819	-0.0205434	0.322531	0.241688	0.0653514	0.311594	0.202546	0.352264	0.165683	0.0787914	-0.122133	0.0922448	0.117081	0.125157	0.162488	0.0356851	0.265886	0.0732042	0.173302	0.275482	0.281174	0.105143	0.142863	0.0524778	0.15244	0.105265	0.0536105	0.14441	0.124185	0.206679
IL13	0.173758	0.114835	0.0742233	0.118762	0.14059	0.0250207	0.213156	0.190447	-0.0159806	0.126677	0.0620656	0.0178238	0.237045	0.0966554	0.105928	0.213496	0.135581	0.120386	0.237072	0.0115834	0.067932	0.341915	0.27779	0.0824647	0.249125	0.0218337	0.445914	0.115254	0.154914	0.0263885	0.0554805	0.260652	0.207282	0.192074	0.066257	0.218345	0.112916	0.111391	0.287003	0.217463	0.0977774	0.0843106	-0.00166965	0.0981033	-0.016018	0.0836481	0.123925	0.282847	0.150597
ARTN	0.0994577	0.130876	-0.0216066	0.185275	0.172703	-0.0721743	0.0895053	0.23728	-0.0118238	0.153218	0.0775278	0.163006	0.138608	0.0869046	0.211658	0.15489	0.180373	0.0807817	0.252507	0.0326022	0.0458098	0.301635	0.134897	0.183718	0.228819	0.216953	0.185539	-0.038629	0.0923677	-0.124657	0.0122913	0.134782	0.101777	0.234491	-0.0285684	0.206142	0.0123274	0.121663	0.153995	0.191043	0.0445035	-0.0292897	-0.0158817	0.117249	-0.0686907	-0.0726097	0.072754	0.0905992	0.119168
MMP-10	0.317169	0.32255	0.173545	0.128528	0.134558	0.196749	0.248011	0.127529	0.148332	0.252304	0.194569	0.00920311	0.198106	0.323375	0.0674111	0.113221	0.0779633	0.293786	0.0712607	0.318195	0.186389	0.17483	0.163976	-0.0570246	0.0693078	0.113707	0.179684	0.0506986	0.161846	0.130134	0.215938	0.26627	0.245089	0.238068	0.41512	0.167131	0.320827	0.135877	0.237133	0.0602356	0.301945	0.180937	0.196209	0.238998	0.194825	0.0865974	0.11181	0.349526	0.167206
IL10	0.230669	0.349734	0.285364	0.153116	0.233945	0.363917	0.302756	0.220573	0.190736	0.287601	0.230626	0.25759	0.200669	0.400446	0.223199	0.222551	0.136136	0.306982	0.0789194	0.37419	0.217942	0.230816	0.0655258	0.219681	0.0565832	0.222752	0.118477	0.367097	0.198359	0.117503	0.286232	0.283563	0.299362	0.209699	0.241136	0.337774	0.206342	0.252826	0.148717	0.181562	0.21204	0.0306912	0.297705	0.320052	0.323567	0.0757988	0.187224	0.391384	0.0449948
TNF	0.449729	0.578156	0.363519	0.453341	0.159888	0.399917	0.470001	0.459306	0.272655	0.480186	0.285043	0.329239	0.0693532	0.427647	0.244268	0.450955	0.310237	0.367684	0.126415	0.545422	0.164678	0.429768	0.125242	0.225705	0.204517	0.320498	0.19653	0.416069	0.389833	0.0174178	0.413264	0.243587	0.415286	0.39467	0.320559	0.460326	0.324384	0.22847	0.298947	0.356445	0.15565	0.111949	0.456327	0.428897	0.330513	0.125104	0.294206	0.508891	0.205014
CCL23	0.262084	0.310336	0.243098	0.163177	0.254885	0.196025	0.289718	0.353373	0.165643	0.385331	0.144824	0.173857	0.147399	0.149192	0.125635	0.26584	0.222638	0.149216	0.0422515	0.152106	0.0262068	0.127107	0.0672268	0.261569	0.0214169	0.220231	-0.0896428	0.123271	0.0273929	0.0495044	0.27001	0.183285	0.316819	0.371335	0.141928	0.309099	0.164851	0.0826704	0.150514	0.116245	0.152191	-0.0460743	0.261598	0.0788903	0.248059	-0.0379398	0.191689	0.260204	0.100128
CD5	0.279294	0.432976	0.371207	0.173395	0.102703	0.34293	0.361902	0.228745	0.175332	0.373721	0.26183	0.291	0.144597	0.275981	0.0967782	0.259386	0.171381	0.323308	0.104301	0.418035	0.188938	0.196134	0.0556434	0.0571207	0.111113	0.199046	0.0707745	0.305402	0.386322	0.15582	0.326987	0.369476	0.437389	0.197278	0.17304	0.311391	0.315105	0.200286	0.07838	0.208671	0.235622	0.13864	0.509548	0.332292	0.471429	0.115134	0.220215	0.356629	0.102645
CCL3	0.479753	0.566158	0.303443	0.474982	0.141819	0.418884	0.42609	0.451038	0.238608	0.5009	0.306922	0.307119	0.158245	0.418516	0.164716	0.439302	0.340897	0.361692	0.0783533	0.436591	0.16922	0.237296	0.171747	0.24043	0.158785	0.381936	0.036962	0.711952	0.338324	-0.00190741	0.44679	0.199904	0.464571	0.362004	0.214597	0.478273	0.42833	0.199153	0.255195	0.416747	0.070307	0.146058	0.50456	0.418708	0.32965	0.148879	0.215179	0.382815	0.0916024
Flt3L	0.0857159	0.0607432	-0.0350186	0.14858	0.0977293	0.208006	0.0435793	0.0468491	0.213443	0.0359803	0.0924492	0.0702616	0.0534475	0.162071	0.0414287	0.0955668	-0.0551078	0.013253	-0.0871678	0.150856	0.0987952	0.143109	0.0630767	-0.0666257	0.0151618	0.13045	0.127337	0.0405097	0.126962	0.182521	0.173234	0.172567	0.00390298	0.0996461	0.0568202	0.0689152	0.00637273	0.105295	0.0735969	-0.0288355	0.177388	0.12624	0.0234793	0.137522	0.220307	0.063949	-0.0353846	0.048488	0.069161
CXCL6	0.49061	0.537865	0.210544	0.48461	0.189774	0.150079	0.555394	0.707485	0.188422	0.741108	0.282339	0.0983117	0.117209	0.262974	0.227703	0.622413	0.677864	0.214479	0.161836	0.298947	0.065648	0.37016	0.1423	0.226792	0.154006	0.608207	0.114565	0.352804	0.174624	0.0512382	0.386012	0.229413	0.384014	0.60806	0.238137	0.651532	0.291545	0.1035	0.301723	0.642281	0.0944835	0.0738439	0.28044	0.217626	0.140194	0.104202	0.123127	0.515404	0.394583
CXCL10	0.197398	0.421946	0.284693	0.349371	0.109273	0.382326	0.305625	0.247552	0.189616	0.292397	0.319854	0.226706	0.0559934	0.392346	0.189571	0.504921	0.14725	0.406361	0.113419	0.717244	0.0473459	0.110226	0.0687896	0.103126	0.0635322	0.25208	0.0196912	0.406027	0.348479	0.09443	0.261026	0.237331	0.220143	0.335979	0.248471	0.363904	0.20516	0.126199	0.171087	0.243141	0.205507	0.0595891	0.352248	0.33771	0.24199	0.0044052	0.27113	0.370085	0.0400088
4E-BP1	0.556453	0.460743	0.0632784	0.441674	0.172639	0.18212	0.495189	0.683934	0.210013	0.727665	0.224377	0.199829	0.176972	0.235701	0.215818	0.573256	0.697243	0.155708	0.150765	0.175821	-0.049996	0.321048	0.123725	0.39334	0.198886	0.48219	0.0494857	0.293196	0.141097	-0.0671359	0.417196	0.0384313	0.370534	0.536468	0.153656	0.675682	0.244725	0.123517	0.295117	0.644744	0.0178813	0.145981	0.241514	0.197791	0.201101	0.14861	0.162498	0.435616	0.364852
IL-20	0.326097	0.32809	-0.111426	0.286993	0.242153	0.0522534	0.260427	0.365603	0.203684	0.388187	0.180116	0.144931	0.303628	0.25201	0.222579	0.20939	0.39945	0.104635	0.405068	0.0298427	0.113731	0.32933	0.32894	0.0662757	0.417196	0.238311	0.215585	0.13253	0.102439	-0.00670264	0.247693	0.162023	0.313726	0.298926	0.0913926	0.447517	0.187183	0.0387145	0.399642	0.41103	0.179588	0.0605135	0.109767	0.156736	0.104384	0.120591	0.0762803	0.255187	0.36624
SIRT2	0.541247	0.543296	0.0554831	0.487156	0.174635	0.18411	0.570011	0.769484	0.225208	0.795696	0.198346	0.245716	0.170977	0.194577	0.207672	0.594892	0.914947	0.152347	0.127975	0.185214	0.00386824	0.36338	0.132554	0.215625	0.226236	0.640002	0.0466994	0.270764	0.158277	-0.0884353	0.436853	0.0529025	0.324526	0.572607	0.125114	0.74698	0.263876	0.134098	0.276494	0.6834	-0.0508669	0.117944	0.269017	0.2628	0.218342	0.164029	0.149232	0.527038	0.455593
CCL28	0.380555	0.405313	0.130577	0.241835	0.334654	0.042906	0.361477	0.385013	0.390757	0.443697	0.127794	0.0159886	0.205415	0.322502	0.366738	0.378896	0.211375	0.0369861	0.206016	0.235324	0.180122	0.298606	0.13697	0.0643951	0.0508669	0.303134	0.168648	0.212016	0.192699	0.184121	0.191224	0.233286	0.2189	0.397986	0.409403	0.339131	0.0984827	0.250442	0.378233	0.314567	0.29953	-0.00366789	0.136289	0.293279	0.093097	0.118286	0.0962172	0.330786	0.296199
DNER	0.219189	0.133692	0.0708626	0.0752999	0.374945	0.061184	0.243895	0.0989501	0.2958	0.161507	0.327949	-0.0718297	0.330962	0.361141	0.105989	-0.0220474	0.0117517	0.252435	0.110857	0.0316111	0.126658	0.0971229	0.175343	0.178193	0.0442257	0.0143056	0.126167	0.206636	0.152189	0.287305	0.205428	0.215422	0.259899	0.155879	0.332223	0.174896	0.10713	-0.0386824	0.334531	0.124591	0.412075	0.0428926	0.0789811	0.112529	0.292814	0.122058	0.340635	0.215652	0.142334
EN-RAGE	0.385991	0.227478	0.0828467	0.328397	0.254091	0.120754	0.236973	0.229031	0.136067	0.31745	0.342658	0.280998	0.286122	0.317808	0.220709	0.12782	0.24398	0.276852	0.0864665	0.091072	-0.0289344	0.170457	0.134833	0.210734	0.0658056	0.203195	0.0559907	0.167809	0.139313	0.115596	0.132992	0.110007	0.348203	0.259378	0.158574	0.279374	0.302644	0.0960062	0.174787	0.214538	0.203295	0.0956936	0.262383	0.172265	0.134424	0.0801966	0.225833	0.215625	0.102478
CD40	0.453504	0.534357	0.101098	0.385101	0.243886	0.224299	0.677081	0.617495	0.349475	0.75255	0.22412	0.156586	0.22735	0.256357	0.152961	0.538349	0.779924	0.230043	0.235482	0.227008	-0.0237411	0.280755	0.105968	0.0526434	0.23756	0.57094	0.117559	0.249026	0.213133	0.0874068	0.354821	0.203024	0.320645	0.498897	0.247934	0.646761	0.293088	0.093634	0.325347	0.573967	0.083337	0.0905244	0.30374	0.268301	0.277445	0.0996794	0.146336	0.609745	0.514295
IL33	0.341191	0.177397	-0.113825	0.201322	0.212326	-0.0157508	0.151269	0.329151	0.15832	0.272241	0.0464403	0.0207197	0.126057	0.104956	0.198173	0.283779	0.207587	-0.0320947	0.208714	0.0495792	-0.0728662	0.267328	0.215144	0.242607	0.31146	0.220765	0.149056	0.137128	-0.036914	0.0321962	0.183883	0.0076136	0.102068	0.231761	0.0404349	0.330973	0.0732523	0.150509	0.285056	0.270889	0.0269228	0.0934763	0.0848022	0.0696498	-0.113138	0.148628	0.000293858	0.143064	0.220693
IFN-gamma	0.0756685	0.199337	0.317167	0.0976732	0.0613469	0.299329	0.143766	0.0449951	0.132901	0.0520183	0.26081	0.159886	0.011399	0.303721	0.0242219	0.275091	-0.0538055	0.38157	0.148746	0.553111	0.122801	0.0276467	0.105824	-0.069981	0.0284321	0.0422542	0.0293858	0.318251	0.289042	0.0937381	0.140806	0.223602	0.0431838	0.0315871	0.167104	0.0852403	0.153032	0.00072396	0.0896161	0.11024	0.160504	0.0997703	0.163115	0.295293	0.18145	-0.0571661	0.189501	0.242543	-0.00641547
FGF-19	0.0807843	0.130409	0.153357	-0.00750675	0.187671	0.0819037	0.182879	0.112826	0.089007	0.144124	0.136006	-0.106647	0.208322	0.180603	0.047036	0.0437422	0.0825475	0.0781957	0.12649	0.0674859	0.0843293	0.0886384	0.0462159	-0.104357	0.152833	0.131793	0.111418	0.0527075	0.116306	0.0798173	-0.0902092	0.238418	0.188737	0.0244009	0.217957	0.145214	0.140209	0.0522293	0.147819	0.0563941	0.111879	0.0801378	0.0388454	0.112334	-0.00545775	0.134745	0.115299	0.140504	0.0475597
IL4	0.128109	0.0841557	-0.129664	0.176433	0.400906	-0.00727433	0.0611533	0.201207	0.265114	0.141025	0.0999199	0.00683889	0.241984	0.113194	0.306732	0.0985868	0.112323	0.0895573	0.383349	-0.0361713	-0.123632	0.206828	0.182243	0.08991	0.231488	0.108923	0.278212	0.0454759	0.0895199	0.0984212	-0.0472551	0.134822	0.189031	0.179555	0.0850239	0.166634	0.10658	0.0636711	0.234857	0.138442	0.170003	0.045898	0.12672	0.0657388	0.0263457	-0.164197	0.0113242	0.0702508	0.119463
LIF	0.32875	0.202722	-0.114135	0.268485	0.359028	0.0780808	0.157663	0.282569	0.224046	0.248423	0.121695	0.077242	0.276625	0.242898	0.350504	0.198859	0.153111	0.00275158	0.350741	0.00964924	-0.076868	0.260765	0.390471	0.194457	0.383058	0.166473	0.252366	0.15072	0.0396736	0.0334651	0.0907996	0.199634	0.199695	0.248377	0.13276	0.285708	0.0951367	0.27222	0.29015	0.234277	0.192269	0.0558598	0.174148	0.183117	-0.017928	0.0401731	0.0823738	0.195159	0.341532
NRTN	0.400321	0.28075	0.0691449	0.198841	0.266257	0.13915	0.375065	0.405653	0.219672	0.406061	0.228518	0.142564	0.311383	0.285342	0.289304	0.371557	0.291561	0.199965	0.278634	0.0554591	0.0515721	0.404392	0.313018	0.182409	0.369118	0.301435	0.275532	0.21562	0.179726	-0.0890418	0.221609	0.215558	0.336113	0.29654	0.114356	0.427142	0.20409	0.28796	0.315307	0.357831	0.142521	0.0767024	0.137216	0.246881	0.159733	0.310021	0.127807	0.325272	0.348106
MCP-2	0.362522	0.500914	0.155921	0.37729	0.204662	0.194703	0.421751	0.447907	0.261967	0.523811	0.238837	0.268119	0.0933054	0.367916	0.223175	0.47001	0.364553	0.162488	0.120762	0.280239	-0.050362	0.373352	0.191694	0.296864	0.173782	0.334138	0.143793	0.254441	0.126797	0.0341463	0.291449	0.212914	0.299057	0.499164	0.301883	0.533994	0.143677	0.192384	0.271872	0.411487	0.186899	0.112711	0.254011	0.198736	0.0457618	0.229252	0.285259	0.456805	0.37117
CASP-8	0.570582	0.507966	0.037873	0.448276	0.175984	0.229282	0.501961	0.704416	0.210045	0.719926	0.237507	0.258211	0.237184	0.308575	0.215892	0.546026	0.752993	0.249211	0.147541	0.193073	-0.0236262	0.410395	0.195042	0.291638	0.296789	0.5166	0.100943	0.31056	0.188433	-0.00793418	0.48512	0.164702	0.368263	0.566196	0.208084	0.693639	0.216661	0.129493	0.318775	0.678858	0.0253226	0.0969679	0.264625	0.306094	0.229925	0.186063	0.195557	0.504899	0.385306
CCL25	0.273117	0.355521	0.228929	0.0582374	0.19155	0.150886	0.311776	0.0983891	0.289269	0.247517	0.286953	0.0766302	0.337309	0.35618	0.133917	0.0694174	0.00477119	0.326298	0.105033	0.239326	0.0653781	0.112815	0.0613256	0.0992654	0.0485507	0.0133118	0.0545268	0.257439	0.269976	0.198157	0.160612	0.336438	0.371733	0.151789	0.410261	0.263102	0.329274	0.0771912	0.270785	0.119803	0.410926	0.202725	0.182312	0.266003	0.244626	0.211367	0.290164	0.24095	0.103243
CX3CL1	0.232666	0.215986	0.196557	0.135119	0.312983	0.211583	0.234038	0.113753	0.25652	0.201675	0.350068	0.0589694	0.30615	0.391347	-0.0381535	0.122747	-0.0436994	0.339599	0.210122	0.248992	0.156995	0.109021	0.182529	-0.00460556	0.107512	0.0911789	0.133927	0.207523	0.149189	0.380004	0.23167	0.409975	0.370374	0.171808	0.462608	0.149892	0.237698	0.0157615	0.293118	0.161414	0.521459	0.0510886	0.161539	0.273018	0.461903	0.139385	0.148877	0.336828	0.188493
TNFRSF9	0.283509	0.424286	0.397558	0.266126	0.130313	0.377718	0.381497	0.242802	0.128822	0.327746	0.412649	0.240026	0.287359	0.486079	0.0975904	0.257933	0.173881	0.510755	0.119077	0.509916	0.153186	0.2106	0.100817	0.0821735	0.0734726	0.164499	0.0600593	0.331568	0.39353	0.209436	0.343162	0.401867	0.503785	0.200564	0.319843	0.277146	0.36765	0.110443	0.162915	0.266375	0.25662	0.144405	0.459528	0.450544	0.560789	0.146069	0.233243	0.4674	0.159116
NT-3	0.329941	0.472701	0.0743756	0.286269	0.227251	0.0678492	0.412499	0.406019	0.30475	0.434136	0.103526	0.159084	0.172273	0.176181	0.204135	0.379799	0.400534	0.0870328	0.173382	0.220207	0.11414	0.212326	0.0948147	0.0772126	0.164595	0.351447	0.0212299	0.218254	0.0962733	-0.00872759	0.145855	0.0462827	0.297363	0.280742	0.172706	0.401982	0.276943	0.119715	0.278129	0.334953	-0.0516657	0.0746133	0.309943	0.295277	0.105995	0.0443699	0.189947	0.339861	0.225729
TWEAK	0.395581	0.357853	0.224446	0.360858	0.469463	0.187233	0.535493	0.331109	0.300601	0.433246	0.563978	0.0647156	0.359848	0.444036	0.273307	0.348716	0.248561	0.406767	0.211129	0.292819	0.198237	0.360853	0.18648	0.0488526	0.183624	0.273195	0.153971	0.302356	0.292547	0.385895	0.382529	0.340478	0.354722	0.445414	0.509842	0.343881	0.325793	0.14071	0.430831	0.312083	0.410963	0.0255416	0.155953	0.330115	0.241354	0.119298	0.229324	0.429458	0.248119
CCL20	0.29498	0.3707	0.0989288	0.237483	0.0757433	0.20506	0.222846	0.217923	0.152114	0.249662	0.252141	0.197681	0.294214	0.234074	0.371784	0.138902	0.242655	0.247934	0.155579	0.278249	0.057257	0.188494	0.130027	0.167692	0.136038	0.111306	0.0377929	0.250902	0.262947	0.0540886	0.152285	0.167144	0.286512	0.224839	0.175604	0.297646	0.237335	0.248297	0.119945	0.220057	0.0631355	0.0935378	0.451714	0.232442	0.15072	0.194481	0.179588	0.175682	0.0858214
ST1A1	0.378759	0.357537	0.0603532	0.314412	0.16124	0.0822349	0.406695	0.560863	0.0686346	0.558571	0.0865199	0.112339	0.174672	0.138723	0.0716266	0.443897	0.81024	0.0841958	0.107504	0.131106	0.0222771	0.310528	0.117295	0.0549488	0.171255	0.531408	0.044979	0.142222	0.139267	-0.114265	0.304779	0.02536	0.179251	0.337673	0.0986349	0.553188	0.169793	0.0658724	0.17082	0.502615	-0.122634	0.175399	0.163348	0.191775	0.100291	0.130003	0.118719	0.401731	0.342937
STAMBP	0.530315	0.526204	0.0342479	0.466057	0.175474	0.174418	0.557021	0.753931	0.198288	0.796752	0.192044	0.211201	0.190834	0.191676	0.189552	0.60199	0.933682	0.155879	0.130585	0.151161	-0.0198274	0.340518	0.16455	0.209518	0.238907	0.621786	0.0475463	0.261288	0.157396	-0.0887399	0.439839	0.0568082	0.331438	0.56214	0.124935	0.744544	0.256747	0.0957417	0.277103	0.71367	-0.0715733	0.0936126	0.224249	0.247004	0.200008	0.15115	0.131942	0.516339	0.493847
IL5	0.118916	0.204146	0.0553896	0.0709962	0.143764	0.102816	0.172104	0.223944	0.0301205	0.205591	0.169399	0.117199	0.0413726	0.150012	0.233917	0.243665	0.178051	0.125296	0.12871	0.087527	-0.0254775	0.218615	0.0642268	0.177498	0.134785	0.231681	0.0554885	0.124377	0.0903908	0.126685	0.0913178	0.184337	0.0583549	0.325058	0.0808912	0.247974	0.134699	0.22999	-0.000694574	0.186985	0.121442	0.0182459	0.0671172	0.141442	0.0932867	0.0139155	0.00611225	0.267983	0.0769562
ADA	0.470518	0.529661	0.109617	0.396332	0.213945	0.352334	0.45697	0.550143	0.299912	0.627695	0.336788	0.232853	0.177549	0.375479	0.311519	0.458339	0.534552	0.395456	0.22851	0.347894	-0.00509444	0.379283	0.142006	0.261432	0.187554	0.421441	0.15216	0.318043	0.276147	0.0434269	0.49154	0.17394	0.48535	0.444311	0.261785	0.603684	0.320497	0.178658	0.393172	0.47659	0.104993	0.0988513	0.325349	0.349026	0.304135	0.160225	0.298304	0.524222	0.360794
TNFB	0.125494	0.216814	0.29813	0.0950578	0.0882938	0.217375	0.30306	0.0760746	0.162886	0.162488	0.216507	0.107932	0.067534	0.253768	0.130283	0.21847	-0.0419683	0.225555	0.0486229	0.351695	0.0469506	0.223121	0.103318	0.104777	0.0928058	0.134357	0.0579783	0.191296	0.215727	0.0983544	0.177253	0.194214	0.226127	0.166428	0.0928112	0.111562	0.174723	0.0959314	0.100569	0.0985815	0.273317	0.0327679	0.204208	0.278049	0.255056	0.0504662	0.142831	0.213341	0.130043
CSF-1	0.193701	0.472383	0.378864	0.169204	0.199915	0.356263	0.348789	0.167865	0.370505	0.270213	0.137945	0.295982	0.00528144	0.278225	0.0150696	0.217554	0.0234392	0.22224	0.0726498	0.358497	0.0843667	0.126482	0.0957497	0.160081	0.0701333	0.20027	0.170344	0.270491	0.279905	0.0821628	0.245241	0.201638	0.310777	0.105281	0.199442	0.283298	0.237654	0.0952635	0.123113	0.0746374	0.184332	0.0716053	0.335888	0.336067	0.489734	0.216616	0.407915	0.419405	0.20426
Supplementary table S3. Spearman rank correlations between the proteins in the entire cohort are shown. Statistically significant correlations (p < 0.05) are indicated in red.
[truncated: 43 more columns]
